# Supplementary material for: Knowledge, attitudes and practices towards COVID-19 among healthcare workers: A cross-sectional survey from Kiambu County, Kenya
Source: PLoS One. 2024 Mar 12;19(3):e0297335. doi: 10.1371/journal.pone.0297335 (PMC10931472; doi:10.1371/journal.pone.0297335)
Supplement: S1 File — This includes all the quantitative data collected for this study. (XLSX) [file pone.0297335.s001.xlsx]

## Sheet: Sheet1
Timestamp	In which county do you work?	Where do you work?	Sex	Age in completed years	Cadre	Highest level of education	Which are your sources of information on COVID-19? (tick all that apply)	The main clinical symptoms of COVID-19 are (tick all that apply)	There is currently no cure for COVID19, but early symptomatic and supportive treatment can help most patients recover from the infection.	Most persons with COVID-19 will develop severe cases.	Eating or being in contact with wild animals would result in the COVID-19 virus infection	Persons with COVID-19 cannot transmit the virus to others when a fever is not present	The COVID-19 virus spreads via respiratory droplets of infected individuals	Wearing medical masks can prevent one from acquiring infection by the COVID-19 virus	It is not necessary for children and young adults to take measures to prevent the infection by the COVID-19 virus	Isolation and treatment of people who are infected with the COVID-19 virus are effective ways to reduce the spread of the virus	In Kiambu County, the main facility for isolation of COVID-19 patients is:	When at work, if I come across a patient with a high index of suspicion for COVID-19, what should i do? (tick all that apply)	Data for a suspected COVID-19 patient is entered in: (tick all that apply)	Black race is protective towards COVID-19 disease	Wearing a well fitting mask is effective in preventing COVID-19	Using normal soap for hand washing can prevent you from getting COVID-19.	When a patient has signs and symptoms of COVID-19, i can confidently participate in the management of the patient	In my everyday work, i feel confident that i am safe and protected from contracting COVID-19	I am well trained on the use of PPE to protect me from contracting COVID-19	i am confident about the vaccine production process for the COVID-19 vaccine.	When the vaccine comes, i will take the vaccine.	Kenya is in a good position to contain COVID-19.	Kiambu county is in a good position to contain COVID-19	At the beginning of the COVID-19 pandemic, Kenya handled the pandemic well.	At the beginning of the COVID-19 pandemic, Kiambu County handled the pandemic well.	Currently, Kenya is handling the pandemic well.	Currently, Kiambu County is handling the pandemic well	In the last 1 week, I have worn a mask when in contact with patients.	In the last 1 week, I have worn PPE when in contact with patients	In the last 1 week, I have refrained from shaking hands	In the last 1 week, I have washed my hands before and after handling each patient	In the last 1 week, I have avoided patients with signs and symptoms suggestive of COVID-19	In the last 1 week, I have taken time to sensitize patients and their families on COVID-19	From my interaction with patients, I believe that the Kiambu county community is well sensitised on COVID-19
2021-11-03 15:23:06	Development sector	County Official	Male	35-39	Public Health Officers/Community Health Officers and staff	Masters	Official international health organisation sites and media e.g WHO, CDC, Official government sites and media e.g Ministry of health circulars, News Media e.g TV, radios, magazines, newspapers, Social Media e.g Whatsapp, Facebook, Twitter, Instagram, Continuous medical education fora	Fever, Myalgia (muscle pain), smell disturbance, sore throat, runny nose	TRUE	FALSE	TRUE	FALSE	TRUE	TRUE	FALSE	TRUE	i dont know	Inform the Medical Superintendent or hospital in charge, Isolate the patient and the patient relatives, Send the patient and relatives to the holding area, Inform the disease surveillance coordinator, Send the paitent to the lab for the COVID-19test, Give the patient a mask	I dont know	disagree	strongly agree	strongly agree	Agree	Agree	Agree	Not sure	Not sure	not sure	not sure	Agree	not sure	Agree	Not sure	Always	Always	Always	Always	Always	Always	not sure
2021-11-03 15:44:56	Kiambu County	County Official	Female	35-39	Medical Officers/Consultants	Masters	Official international health organisation sites and media e.g WHO, CDC, Official government sites and media e.g Ministry of health circulars, News Media e.g TV, radios, magazines, newspapers, Social Media e.g Whatsapp, Facebook, Twitter, Instagram, Medical Journals and other research sites, Continuous medical education fora	Fever, Headache, Myalgia (muscle pain), smell disturbance, sore throat, sneezing, diarrhoea, cough	TRUE	FALSE	FALSE	FALSE	TRUE	TRUE	FALSE	TRUE	Tigoni L4 Hospital	Inform the Medical Superintendent or hospital in charge, Isolate the patient and the patient relatives, Send the patient and relatives to the holding area, Inform the disease surveillance coordinator, Call the subcounty COVID hotline, Send the paitent to the lab for the COVID-19test, Give the patient a mask	Patient notes, Case investigation form	disagree	disagree	strongly agree	i dont see patients	Agree	i dont see patients	Strongly disagree	Disagree	disagree	disagree	Disagree	disagree	Disagree	Agree	i dont see patients	i dont see patients	Always	i dont see patients	i dont see patients	i dont see patients	i dont see patients
2021-11-03 20:04:22	Another County	Subcounty Official	Female	30-34	Medical Officers/Consultants	Bachelors (undergraduate degree)	Official international health organisation sites and media e.g WHO, CDC, Official government sites and media e.g Ministry of health circulars, News Media e.g TV, radios, magazines, newspapers, Social Media e.g Whatsapp, Facebook, Twitter, Instagram	Fever, Headache, Myalgia (muscle pain), smell disturbance, sore throat, runny nose, sneezing, diarrhoea, cough	TRUE	FALSE	FALSE	FALSE	TRUE	TRUE	FALSE	TRUE	i dont know	Send the paitent to the lab for the COVID-19test	I dont know	i dont know	agree	strongly agree	Disagree	Strongly disagree	Strongly disagree	Strongly disagree	Not sure	strongly disagree	Strongly disagree	Neutral	not sure	Strongly disagree	Not sure	Always	Always	Always	Always	Always	Occasional	not sure
2021-11-03 20:19:30	Nyeri	Level 5	Female	30-34	Medical Officers/Consultants	Bachelors (undergraduate degree)	Official international health organisation sites and media e.g WHO, CDC, Official government sites and media e.g Ministry of health circulars, News Media e.g TV, radios, magazines, newspapers, Social Media e.g Whatsapp, Facebook, Twitter, Instagram, Medical Journals and other research sites	Fever, Headache, Myalgia (muscle pain), smell disturbance, sore throat, runny nose, diarrhoea, cough	TRUE	TRUE	FALSE	FALSE	TRUE	TRUE	FALSE	TRUE	i dont know	Inform the Medical Superintendent or hospital in charge, Isolate the patient and the patient relatives, Send the patient and relatives to the holding area, Inform the disease surveillance coordinator, Call the subcounty COVID hotline, Send the paitent to the lab for the COVID-19test	Case definition form	not sure	agree	agree	Agree	Strongly disagree	Disagree	Disagree	Agree	disagree	not sure	Strongly Disagree	not sure	Disagree	Not sure	Always	Never	Always	Always	Occasional	Occasional	not sure
2021-12-03 14:57:34	Kiambu County	County Official	Female	45-49	Health Records and Information Officers and staff	Bachelors (undergraduate degree)	Official government sites and media e.g Ministry of health circulars	Fever, Headache, Myalgia (muscle pain), smell disturbance, sore throat, runny nose, sneezing, diarrhoea, cough	TRUE	FALSE	FALSE	FALSE	TRUE	TRUE	FALSE	TRUE	Tigoni L4 Hospital	Inform the Medical Superintendent or hospital in charge, Isolate the patient and the patient relatives, Inform the disease surveillance coordinator, Call the subcounty COVID hotline, Give the patient a mask, Find and use the case definition to decide	Patient notes, Case investigation form, Case definition form	Strongly disagree	strongly agree	agree	Agree	Disagree	Disagree	Disagree	Not sure	agree	agree	Strongly Agree	not sure	Disagree	Agree	i dont see patients	i dont see patients	Occasional	i dont see patients	i dont see patients	i dont see patients	i dont see patients
16/03/2021 15:04:42	Kiambu County	County Official	Male	45-49	Medical Officers/Consultants	Masters	Official international health organisation sites and media e.g WHO, CDC, Official government sites and media e.g Ministry of health circulars, Medical Journals and other research sites, Continuous medical education fora	Fever, Headache, Smell disturbance, Cough	TRUE	FALSE	FALSE	FALSE	TRUE	TRUE	FALSE	TRUE	Tigoni L4 Hospital	Inform the Medical Superintendent or hospital in charge, Inform the disease surveillance coordinator, Send the paitent to the lab for the COVID-19test, Give the patient a mask, Find and use the case definition to decide	Case investigation form	agree	Strongly disagree	strongly disagree	Strongly disagree	Agree	Agree	Agree	Yes	strongly disagree	disagree	Strongly Disagree	agree	Disagree	Disagree	i dont see patients	i dont see patients	Always	i dont see patients	i dont see patients	Always	Agree
17/03/2021 13:57:42	Kiambu County	Level 4	Female	40-44	Medical Officers/Consultants	Bachelors (undergraduate degree)	Official international health organisation sites and media e.g WHO, CDC, Official government sites and media e.g Ministry of health circulars, News Media e.g TV, radios, magazines, newspapers, Social Media e.g Whatsapp, Facebook, Twitter, Instagram, Medical Journals and other research sites	Fever, Headache, Myalgia (muscle pain), Smell disturbance, Sore throat, Runny nose, Sneezing, Diarrhoea, Cough	TRUE	FALSE	TRUE	FALSE	TRUE	TRUE	FALSE	TRUE	Tigoni L4 Hospital	Inform the Medical Superintendent or hospital in charge, Send the patient and relatives to the holding area, Inform the disease surveillance coordinator, Send the paitent to the lab for the COVID-19test, Give the patient a mask, Find and use the case definition to decide	Patient notes, Case investigation form, Case definition form, Clinical register	disagree	strongly agree	strongly agree	Strongly agree	Disagree	Agree	Not sure	I dont know	disagree	disagree	Agree	agree	Not sure	Disagree	Always	Occasional	Always	Always	Always	Occasional	disagree
17/03/2021 13:59:44	Kiambu County	Level 5	Male	30-34	Medical Officers/Consultants	Bachelors (undergraduate degree)	Official international health organisation sites and media e.g WHO, CDC, Official government sites and media e.g Ministry of health circulars, Social Media e.g Whatsapp, Facebook, Twitter, Instagram, Continuous medical education fora	Fever, Headache, Myalgia (muscle pain), Smell disturbance, Sore throat, Cough	TRUE	FALSE	FALSE	FALSE	TRUE	TRUE	FALSE	TRUE	Tigoni L4 Hospital	Call the subcounty COVID hotline	Case investigation form	disagree	agree	agree	Agree	Not sure	Agree	Agree	Yes	agree	disagree	Agree	disagree	Agree	Agree	Always	Always	Always	Always	Never	Always	disagree
17/03/2021 14:06:18	Kiambu County	Level 5	Female	30-34	Medical Officers/Consultants	Masters	News Media e.g TV, radios, magazines, newspapers, Social Media e.g Whatsapp, Facebook, Twitter, Instagram, Continuous medical education fora	Fever, Headache, Myalgia (muscle pain), Sore throat	TRUE	FALSE	FALSE	FALSE	TRUE	TRUE	FALSE	TRUE	Tigoni L4 Hospital	Send the patient and relatives to the holding area, Inform the disease surveillance coordinator, Call the subcounty COVID hotline, Send the paitent to the lab for the COVID-19test, Give the patient a mask, Find and use the case definition to decide	I dont know	not sure	strongly agree	strongly agree	Not sure	Disagree	Agree	Strongly disagree	Maybe	strongly disagree	disagree	Strongly Agree	not sure	Strongly disagree	Not sure	Always	Never	Always	Occasional	Occasional	Never	not sure
17/03/2021 14:20:57	Kiambu County	Subcounty Official	Female	30-34	Medical Officers/Consultants	Masters	Official international health organisation sites and media e.g WHO, CDC, News Media e.g TV, radios, magazines, newspapers, Medical Journals and other research sites, Continuous medical education fora	Fever, Headache, Myalgia (muscle pain), Smell disturbance, Sore throat, Seizures, Diarrhoea, Cough, Confusion	TRUE	FALSE	TRUE	FALSE	TRUE	TRUE	FALSE	TRUE	Tigoni L4 Hospital	Inform the Medical Superintendent or hospital in charge, Isolate the patient and the patient relatives, Send the patient and relatives to the holding area, Inform the disease surveillance coordinator, Call the subcounty COVID hotline, Send the paitent to the lab for the COVID-19test, Give the patient a mask, Find and use the case definition to decide	Patient notes, Case investigation form, Case definition form, Clinical register	Strongly disagree	strongly agree	strongly agree	i dont see patients	Strongly agree	Strongly agree	Strongly agree	Yes	strongly agree	strongly agree	Neutral	agree	Disagree	Agree	Always	Never	Always	Always	Never	Always	disagree
17/03/2021 14:26:50	Kiambu County	Level 5	Female	30-34	Medical Officers/Consultants	Bachelors (undergraduate degree)	Official international health organisation sites and media e.g WHO, CDC, Official government sites and media e.g Ministry of health circulars, News Media e.g TV, radios, magazines, newspapers, Social Media e.g Whatsapp, Facebook, Twitter, Instagram, Medical Journals and other research sites, Continuous medical education fora	Fever, Headache, Myalgia (muscle pain), Smell disturbance, Sore throat, Runny nose, Sneezing, Diarrhoea, Cough	TRUE	FALSE	TRUE	FALSE	TRUE	TRUE	FALSE	TRUE	Tigoni L4 Hospital	Isolate the patient and the patient relatives	Clinical register	disagree	strongly agree	agree	Agree	Strongly disagree	Agree	Not sure	I dont know	strongly disagree	Strongly disagree	Disagree	disagree	Disagree	Disagree	Always	Occasional	Always	Always	Occasional	Never	Agree
17/03/2021 14:49:15	Kiambu County	County Official	Male	35-39	Pharmacists/Consultants	Masters	Official international health organisation sites and media e.g WHO, CDC, Official government sites and media e.g Ministry of health circulars, News Media e.g TV, radios, magazines, newspapers, Social Media e.g Whatsapp, Facebook, Twitter, Instagram, Continuous medical education fora	Fever, Headache, Myalgia (muscle pain), Smell disturbance, Sore throat, Diarrhoea, Cough	TRUE	FALSE	I dont know	FALSE	TRUE	TRUE	FALSE	TRUE	Tigoni L4 Hospital	Inform the Medical Superintendent or hospital in charge, Send the patient and relatives to the holding area, Inform the disease surveillance coordinator, Call the subcounty COVID hotline, Send the paitent to the lab for the COVID-19test, Give the patient a mask, Find and use the case definition to decide	Patient notes, Case investigation form, Case definition form, Clinical register	not sure	strongly agree	strongly agree	Agree	Disagree	Disagree	Disagree	Maybe	disagree	disagree	Strongly Disagree	Strongly disagree	Strongly disagree	Disagree	Always	Never	Always	Occasional	Never	Always	disagree
17/03/2021 14:54:24	Kiambu County	Level 5	Female	40-44	Medical Officers/Consultants	Masters	Official international health organisation sites and media e.g WHO, CDC, Official government sites and media e.g Ministry of health circulars, Medical Journals and other research sites, Continuous medical education fora	Fever, Headache, Myalgia (muscle pain), Smell disturbance, Sore throat, Runny nose, Diarrhoea, Cough, Confusion	TRUE	FALSE	FALSE	FALSE	TRUE	TRUE	FALSE	TRUE	Tigoni L4 Hospital	Isolate the patient and the patient relatives, Send the patient and relatives to the holding area, Inform the disease surveillance coordinator, Call the subcounty COVID hotline, Give the patient a mask	Patient notes, Case definition form, Clinical register	not sure	strongly agree	strongly agree	Agree	Disagree	Agree	Agree	Yes	agree	agree	Agree	agree	Not sure	Not sure	Always	Occasional	Always	Always	Occasional	Always	Agree
17/03/2021 15:22:27	Kiambu County	Level 4	Female	35-39	Nurses	Diploma	Official international health organisation sites and media e.g WHO, CDC, Official government sites and media e.g Ministry of health circulars, News Media e.g TV, radios, magazines, newspapers, Medical Journals and other research sites	Fever, Headache, Myalgia (muscle pain), Smell disturbance, Sore throat, Diarrhoea, Cough	TRUE	FALSE	FALSE	FALSE	TRUE	TRUE	FALSE	TRUE	Tigoni L4 Hospital	Isolate the patient and the patient relatives, Send the patient and relatives to the holding area, Inform the disease surveillance coordinator, Call the subcounty COVID hotline	Case investigation form	not sure	agree	agree	Not sure	Strongly disagree	Strongly disagree	Strongly disagree	I dont know	not sure	disagree	Agree	agree	Disagree	Disagree	Always	Never	Always	Always	Occasional	Always	not sure
17/03/2021 15:33:33	Kiambu County	County Official	Female	35-39	Pharmacists/Consultants	Masters	Official international health organisation sites and media e.g WHO, CDC, Official government sites and media e.g Ministry of health circulars, News Media e.g TV, radios, magazines, newspapers, Social Media e.g Whatsapp, Facebook, Twitter, Instagram	Fever, Headache, Myalgia (muscle pain), Smell disturbance, Sore throat, Runny nose, Cough	TRUE	FALSE	TRUE	FALSE	TRUE	TRUE	FALSE	TRUE	Tigoni L4 Hospital	Inform the Medical Superintendent or hospital in charge, Give the patient a mask	Case investigation form	agree	strongly agree	strongly agree	Agree	Not sure	Agree	Not sure	Maybe	agree	agree	Agree	agree	Agree	Agree	i dont see patients	i dont see patients	Always	i dont see patients	i dont see patients	i dont see patients	Strongly Agree
17/03/2021 15:34:14	Kiambu County	Level 2	Female	45-49	Nurses	Diploma	Official government sites and media e.g Ministry of health circulars, News Media e.g TV, radios, magazines, newspapers, Social Media e.g Whatsapp, Facebook, Twitter, Instagram	Fever, Headache, Myalgia (muscle pain), Smell disturbance, Sore throat, Runny nose, Sneezing, Diarrhoea, Cough	TRUE	FALSE	FALSE	FALSE	TRUE	TRUE	FALSE	TRUE	Tigoni L4 Hospital	Inform the Medical Superintendent or hospital in charge, Isolate the patient and the patient relatives, Send the patient and relatives to the holding area, Inform the disease surveillance coordinator, Call the subcounty COVID hotline, Give the patient a mask, Find and use the case definition to decide	Case investigation form, Case definition form, Clinical register	Strongly disagree	strongly agree	strongly agree	Agree	Disagree	Disagree	Disagree	I dont know	disagree	disagree	Strongly Agree	strongly agree	Disagree	Strongly disagree	Always	Always	Always	Occasional	Never	Always	Agree
17/03/2021 15:34:44	Kiambu County	Level 4	Female	35-39	Health Administrative officers and staff	Bachelors (undergraduate degree)	Official government sites and media e.g Ministry of health circulars	Fever, Headache, Myalgia (muscle pain), Smell disturbance, Sore throat, Cough	TRUE	FALSE	FALSE	FALSE	TRUE	TRUE	FALSE	TRUE	Tigoni L4 Hospital	Isolate the patient and the patient relatives, Send the patient and relatives to the holding area, Inform the disease surveillance coordinator, Call the subcounty COVID hotline, Find and use the case definition to decide	Case definition form	disagree	strongly agree	agree	i dont see patients	Disagree	i dont see patients	Disagree	Maybe	agree	agree	Disagree	agree	Agree	Agree	Always	i dont see patients	Always	i dont see patients	i dont see patients	Always	Agree
17/03/2021 17:02:45	Kiambu County	Level 1	Male	30-34	Public Health Officers/Community Health Officers and staff	Diploma	Official international health organisation sites and media e.g WHO, CDC, Continuous medical education fora	Headache, Myalgia (muscle pain), Smell disturbance, Sore throat, Runny nose, Sneezing, Diarrhoea, Cough	TRUE	FALSE	FALSE	FALSE	TRUE	TRUE	FALSE	TRUE	Tigoni L4 Hospital	Inform the Medical Superintendent or hospital in charge, Isolate the patient and the patient relatives, Inform the disease surveillance coordinator, Call the subcounty COVID hotline, Send the paitent to the lab for the COVID-19test, Give the patient a mask, Find and use the case definition to decide	Patient notes, Case investigation form, Clinical register	disagree	agree	agree	Agree	Agree	Agree	Agree	Yes	agree	agree	Strongly Agree	agree	Agree	Agree	Always	Always	Always	Always	Never	Always	Agree
17/03/2021 17:03:37	Kiambu County	Level 5	Male	45-49	Medical Officers/Consultants	Masters	Official international health organisation sites and media e.g WHO, CDC, Official government sites and media e.g Ministry of health circulars, News Media e.g TV, radios, magazines, newspapers, Social Media e.g Whatsapp, Facebook, Twitter, Instagram, Medical Journals and other research sites, Continuous medical education fora	Fever, Myalgia (muscle pain), Smell disturbance, Sore throat, Sneezing	TRUE	FALSE	FALSE	FALSE	TRUE	TRUE	FALSE	TRUE	Tigoni L4 Hospital	Isolate the patient and the patient relatives, Inform the disease surveillance coordinator, Give the patient a mask, Find and use the case definition to decide	Patient notes, Case investigation form, Case definition form, Clinical register	disagree	strongly agree	strongly agree	Agree	Disagree	Disagree	Agree	Yes	agree	agree	Disagree	agree	Agree	Disagree	Always	Always	Always	Always	Always	Always	Agree
17/03/2021 17:48:19	Kiambu County	Level 2	Female	25-29	Clinical Officers	Bachelors (undergraduate degree)	Official international health organisation sites and media e.g WHO, CDC, Official government sites and media e.g Ministry of health circulars, News Media e.g TV, radios, magazines, newspapers, Social Media e.g Whatsapp, Facebook, Twitter, Instagram	Fever, Headache, Smell disturbance, Sore throat, Cough	TRUE	FALSE	FALSE	FALSE	TRUE	TRUE	FALSE	TRUE	Tigoni L4 Hospital	Inform the Medical Superintendent or hospital in charge, Send the patient and relatives to the holding area, Inform the disease surveillance coordinator, Call the subcounty COVID hotline, Give the patient a mask, Find and use the case definition to decide	Patient notes, Case investigation form, Case definition form	Strongly disagree	agree	agree	Strongly agree	Not sure	Agree	Strongly disagree	I dont know	disagree	not sure	Agree	agree	Disagree	Disagree	Always	Occasional	Always	Always	Occasional	Occasional	disagree
17/03/2021 17:54:37	Kiambu County	Level 3	Female	30-34	Nurses	Diploma	Official international health organisation sites and media e.g WHO, CDC, News Media e.g TV, radios, magazines, newspapers	Fever, Headache, Smell disturbance, Sore throat, Sneezing, Cough	TRUE	FALSE	I dont know	FALSE	TRUE	TRUE	FALSE	TRUE	Tigoni L4 Hospital	Inform the Medical Superintendent or hospital in charge, Isolate the patient and the patient relatives, Inform the disease surveillance coordinator, Call the subcounty COVID hotline, Send the paitent to the lab for the COVID-19test, Give the patient a mask	Patient notes, Case investigation form, Clinical register	i dont know	agree	agree	Agree	Not sure	Disagree	Not sure	Maybe	agree	agree	Disagree	disagree	Not sure	Not sure	Always	Occasional	Always	Always	Occasional	Always	Agree
17/03/2021 18:03:31	Kiambu County	Level 3	Male	45-49	Laboratory staff (technologists and technicians)	Diploma	Official international health organisation sites and media e.g WHO, CDC, Official government sites and media e.g Ministry of health circulars, News Media e.g TV, radios, magazines, newspapers	Fever, Headache, Myalgia (muscle pain), Smell disturbance, Sore throat, Diarrhoea, Cough	TRUE	FALSE	FALSE	FALSE	TRUE	TRUE	FALSE	TRUE	Tigoni L4 Hospital	Inform the disease surveillance coordinator, Call the subcounty COVID hotline, Give the patient a mask, Find and use the case definition to decide	Case investigation form	disagree	strongly agree	strongly agree	Strongly agree	Agree	Strongly agree	Strongly agree	Yes	strongly agree	agree	Strongly Agree	strongly agree	Agree	Agree	Always	Always	Always	Always	Never	Occasional	Agree
17/03/2021 19:16:56	Kiambu County	Level 4	Female	40-44	Clinical Officers	Other	Official international health organisation sites and media e.g WHO, CDC, Official government sites and media e.g Ministry of health circulars, News Media e.g TV, radios, magazines, newspapers, Social Media e.g Whatsapp, Facebook, Twitter, Instagram	Fever, Headache, Smell disturbance, Sore throat, Runny nose, Sneezing, Cough	TRUE	TRUE	FALSE	FALSE	TRUE	TRUE	FALSE	TRUE	Tigoni L4 Hospital	Inform the Medical Superintendent or hospital in charge, Isolate the patient and the patient relatives, Send the patient and relatives to the holding area, Inform the disease surveillance coordinator, Call the subcounty COVID hotline, Send the paitent to the lab for the COVID-19test, Give the patient a mask, Find and use the case definition to decide	Patient notes, Case investigation form, Case definition form, Clinical register	Strongly disagree	agree	disagree	i dont know	Strongly disagree	Strongly disagree	Strongly disagree	No	strongly disagree	Strongly disagree	Agree	disagree	Strongly disagree	Strongly disagree	Always	Always	Always	Always	Always	Occasional	Agree
17/03/2021 20:42:26	Kiambu County	Level 5	Female	40-44	Medical Officers/Consultants	Masters	Official international health organisation sites and media e.g WHO, CDC, Official government sites and media e.g Ministry of health circulars, News Media e.g TV, radios, magazines, newspapers, Social Media e.g Whatsapp, Facebook, Twitter, Instagram, Medical Journals and other research sites, Continuous medical education fora	Fever, Headache, Myalgia (muscle pain), Smell disturbance, Sore throat, Runny nose, Diarrhoea, Cough	TRUE	FALSE	FALSE	FALSE	TRUE	TRUE	FALSE	TRUE	Tigoni L4 Hospital	Inform the Medical Superintendent or hospital in charge, Isolate the patient and the patient relatives, Send the patient and relatives to the holding area, Inform the disease surveillance coordinator, Give the patient a mask	Case definition form	disagree	strongly agree	strongly agree	Strongly agree	Not sure	Agree	Agree	Yes	not sure	agree	Agree	agree	Disagree	Disagree	Always	Never	Always	Always	Always	Always	Agree
17/03/2021 21:16:27	Kiambu County	County Official	Female	55-59	Nurses	Bachelors (undergraduate degree)	Official international health organisation sites and media e.g WHO, CDC, Official government sites and media e.g Ministry of health circulars, News Media e.g TV, radios, magazines, newspapers, Continuous medical education fora	Fever, Headache, Myalgia (muscle pain), Smell disturbance, Sore throat, Diarrhoea, Cough, Confusion	TRUE	FALSE	TRUE	FALSE	TRUE	TRUE	TRUE	TRUE	Tigoni L4 Hospital	Inform the Medical Superintendent or hospital in charge, Send the patient and relatives to the holding area, Inform the disease surveillance coordinator, Give the patient a mask, Find and use the case definition to decide	Patient notes, Case investigation form, Case definition form, Clinical register	disagree	strongly agree	strongly disagree	Agree	Agree	Agree	Agree	Yes	disagree	agree	Agree	agree	Not sure	Agree	Always	i dont see patients	Always	Always	i dont see patients	Occasional	Agree
17/03/2021 21:43:34	Kiambu County	Level 3	Female	35-39	Public Health Officers/Community Health Officers and staff	Diploma	Official government sites and media e.g Ministry of health circulars, Social Media e.g Whatsapp, Facebook, Twitter, Instagram	Fever, Headache, Myalgia (muscle pain), Sore throat, Seizures, Runny nose, Diarrhoea, Cough	TRUE	TRUE	FALSE	TRUE	TRUE	TRUE	FALSE	TRUE	Tigoni L4 Hospital	Isolate the patient and the patient relatives, Send the patient and relatives to the holding area, Inform the disease surveillance coordinator, Call the subcounty COVID hotline, Send the paitent to the lab for the COVID-19test, Give the patient a mask	Case investigation form	not sure	Strongly disagree	strongly disagree	Strongly disagree	Strongly disagree	Strongly agree	Strongly disagree	Yes	not sure	agree	Strongly Agree	agree	Agree	Agree	Always	Always	Always	Always	Occasional	Occasional	Strongly Agree
17/03/2021 22:02:27	Kiambu County	Level 4	Male	45-49	Public Health Officers/Community Health Officers and staff	Masters	Official international health organisation sites and media e.g WHO, CDC, Official government sites and media e.g Ministry of health circulars, News Media e.g TV, radios, magazines, newspapers, Medical Journals and other research sites, Continuous medical education fora	Fever, Headache, Myalgia (muscle pain), Smell disturbance, Sore throat, Runny nose, Sneezing, Diarrhoea, Cough	TRUE	FALSE	FALSE	FALSE	TRUE	TRUE	FALSE	TRUE	Tigoni L4 Hospital	Inform the Medical Superintendent or hospital in charge, Isolate the patient and the patient relatives, Inform the disease surveillance coordinator, Call the subcounty COVID hotline, Give the patient a mask, Find and use the case definition to decide	Case investigation form	Strongly disagree	strongly agree	strongly agree	Agree	Agree	Strongly agree	Disagree	No	strongly agree	strongly agree	Strongly Agree	strongly agree	Disagree	Agree	Always	Always	Always	Always	Never	Always	Strongly Agree
17/03/2021 22:06:46	Kiambu County	Subcounty Official	Male	30-34	Medical Officers/Consultants	Masters	Official international health organisation sites and media e.g WHO, CDC, Official government sites and media e.g Ministry of health circulars, News Media e.g TV, radios, magazines, newspapers, Medical Journals and other research sites, Continuous medical education fora	Fever, Headache, Myalgia (muscle pain), Smell disturbance, Sore throat, Runny nose, Sneezing, Cough	TRUE	FALSE	FALSE	FALSE	TRUE	TRUE	FALSE	TRUE	Tigoni L4 Hospital	Isolate the patient and the patient relatives, Inform the disease surveillance coordinator, Call the subcounty COVID hotline, Send the paitent to the lab for the COVID-19test, Give the patient a mask, Find and use the case definition to decide	Case investigation form	Strongly disagree	strongly agree	strongly agree	Strongly agree	Not sure	Agree	Agree	Yes	disagree	disagree	Neutral	not sure	Not sure	Not sure	Always	Occasional	Always	Occasional	Never	Occasional	not sure
17/03/2021 22:37:48	Kiambu County	Level 3	Male	35-39	Clinical Officers	Bachelors (undergraduate degree)	Official international health organisation sites and media e.g WHO, CDC, Official government sites and media e.g Ministry of health circulars, Social Media e.g Whatsapp, Facebook, Twitter, Instagram	Fever, Headache, Myalgia (muscle pain), Smell disturbance, Sore throat, Diarrhoea, Cough	TRUE	FALSE	TRUE	FALSE	TRUE	TRUE	FALSE	TRUE	Tigoni L4 Hospital	Inform the Medical Superintendent or hospital in charge, Send the patient and relatives to the holding area, Inform the disease surveillance coordinator, Send the paitent to the lab for the COVID-19test, Give the patient a mask, Find and use the case definition to decide	Case investigation form	disagree	agree	agree	Agree	Agree	Agree	Not sure	Maybe	agree	agree	Disagree	disagree	Agree	Agree	Always	Always	Always	Occasional	Never	Occasional	Agree
17/03/2021 22:47:25	Kiambu County	Subcounty Official	Male	30-34	Public Health Officers/Community Health Officers and staff	Masters	Official international health organisation sites and media e.g WHO, CDC, Official government sites and media e.g Ministry of health circulars, News Media e.g TV, radios, magazines, newspapers, Medical Journals and other research sites	Fever, Headache, Diarrhoea, Cough	TRUE	FALSE	FALSE	FALSE	TRUE	TRUE	FALSE	TRUE	Tigoni L4 Hospital	Inform the Medical Superintendent or hospital in charge, Isolate the patient and the patient relatives, Inform the disease surveillance coordinator, Call the subcounty COVID hotline, Give the patient a mask	Case investigation form	Strongly disagree	strongly agree	strongly agree	i dont see patients	Disagree	Strongly agree	Disagree	Yes	agree	agree	Strongly Agree	agree	Strongly disagree	Strongly agree	i dont see patients	i dont see patients	Always	Always	Always	Always	Strongly Agree
17/03/2021 22:48:36	Kiambu County	Level 4	Female	40-44	Laboratory staff (technologists and technicians)	Diploma	Official government sites and media e.g Ministry of health circulars, News Media e.g TV, radios, magazines, newspapers, Social Media e.g Whatsapp, Facebook, Twitter, Instagram, Continuous medical education fora	Fever, Headache, Myalgia (muscle pain), Smell disturbance, Sore throat, Runny nose, Sneezing, Cough	TRUE	FALSE	FALSE	FALSE	TRUE	TRUE	FALSE	TRUE	Tigoni L4 Hospital	Isolate the patient and the patient relatives	Case investigation form	disagree	Strongly disagree	strongly disagree	Disagree	Strongly disagree	Disagree	Strongly disagree	Yes	strongly disagree	not sure	Disagree	not sure	Disagree	Agree	Always	Always	Always	Always	Never	Always	Agree
17/03/2021 23:01:50	Kiambu County	Subcounty Official	Female	45-49	Health supportive staff (secretaries, administrative assistants chefs, cooks, cleaners etc)	Bachelors (undergraduate degree)	Official government sites and media e.g Ministry of health circulars	Fever	TRUE	TRUE	FALSE	TRUE	TRUE	TRUE	FALSE	TRUE	Tigoni L4 Hospital	Call the subcounty COVID hotline	Case definition form	not sure	agree	agree	i dont see patients	Not sure	Strongly agree	Strongly agree	Yes	strongly agree	strongly agree	Agree	agree	Agree	Agree	Always	Always	Always	i dont see patients	Always	i dont see patients	Strongly Agree
17/03/2021 23:18:35	Kiambu County	Level 4	Female	45-49	Nurses	Bachelors (undergraduate degree)	Official international health organisation sites and media e.g WHO, CDC, Official government sites and media e.g Ministry of health circulars, Social Media e.g Whatsapp, Facebook, Twitter, Instagram, Continuous medical education fora	Fever, Headache, Myalgia (muscle pain), Smell disturbance, Sore throat, Sneezing, Diarrhoea, Cough	TRUE	FALSE	FALSE	FALSE	TRUE	TRUE	FALSE	TRUE	Tigoni L4 Hospital	Inform the Medical Superintendent or hospital in charge, Isolate the patient and the patient relatives, Send the patient and relatives to the holding area, Inform the disease surveillance coordinator, Call the subcounty COVID hotline, Send the paitent to the lab for the COVID-19test, Give the patient a mask, Find and use the case definition to decide	Case investigation form	Strongly disagree	Strongly disagree	strongly disagree	Strongly disagree	Strongly disagree	Strongly disagree	Not sure	Maybe	disagree	disagree	Disagree	disagree	Disagree	Disagree	Always	Always	Always	Always	Never	Occasional	not sure
17/03/2021 23:21:04	Kiambu County	Subcounty Official	Female	40-44	Clinical Officers	Bachelors (undergraduate degree)	Official international health organisation sites and media e.g WHO, CDC, Official government sites and media e.g Ministry of health circulars, Social Media e.g Whatsapp, Facebook, Twitter, Instagram, Continuous medical education fora	Fever, Headache, Myalgia (muscle pain), Smell disturbance, Sore throat, Sneezing, Diarrhoea, Cough	TRUE	FALSE	FALSE	FALSE	TRUE	TRUE	FALSE	TRUE	Tigoni L4 Hospital	Send the patient and relatives to the holding area, Call the subcounty COVID hotline, Give the patient a mask	Patient notes, Case investigation form, Clinical register	agree	Strongly disagree	strongly disagree	Strongly disagree	Not sure	Strongly disagree	Not sure	Maybe	disagree	disagree	Agree	agree	Agree	Agree	Always	Occasional	Always	Always	Never	Occasional	disagree
17/03/2021 23:28:39	Kiambu County	Private Sector	Female	30-34	Clinical Officers	Diploma	Social Media e.g Whatsapp, Facebook, Twitter, Instagram	Fever, Headache, Myalgia (muscle pain), Smell disturbance, Sore throat, Runny nose, Sneezing, Diarrhoea, Cough	TRUE	FALSE	FALSE	FALSE	TRUE	TRUE	FALSE	TRUE	Tigoni L4 Hospital	Isolate the patient and the patient relatives, Send the patient and relatives to the holding area, Call the subcounty COVID hotline, Give the patient a mask	I dont know	disagree	strongly agree	agree	Disagree	Not sure	Strongly disagree	Not sure	Maybe	disagree	not sure	Agree	agree	Not sure	Not sure	Always	Always	Always	Always	Always	Occasional	not sure
17/03/2021 23:30:57	Kiambu County	Level 3	Male	25-29	HTS staff (HIV Testing Services)	Diploma	Official government sites and media e.g Ministry of health circulars, News Media e.g TV, radios, magazines, newspapers, Social Media e.g Whatsapp, Facebook, Twitter, Instagram	Fever, Headache, Smell disturbance, Sore throat, Cough	TRUE	FALSE	FALSE	FALSE	TRUE	TRUE	FALSE	TRUE	Tigoni L4 Hospital	Inform the Medical Superintendent or hospital in charge, Isolate the patient and the patient relatives, Inform the disease surveillance coordinator, Call the subcounty COVID hotline, Give the patient a mask, Find and use the case definition to decide	I dont know	disagree	agree	agree	Agree	Agree	Not sure	Agree	Yes	agree	agree	Neutral	agree	Agree	Agree	Always	Never	Always	Always	Occasional	Occasional	Agree
17/03/2021 23:49:01	Kiambu County	Level 3	Female	45-49	Nutritionists	Diploma	Official international health organisation sites and media e.g WHO, CDC, Official government sites and media e.g Ministry of health circulars, News Media e.g TV, radios, magazines, newspapers, Social Media e.g Whatsapp, Facebook, Twitter, Instagram, Continuous medical education fora	Fever, Headache, Myalgia (muscle pain), Sore throat, Cough	TRUE	FALSE	FALSE	FALSE	TRUE	FALSE	FALSE	TRUE	Tigoni L4 Hospital	Send the patient and relatives to the holding area, Inform the disease surveillance coordinator, Send the paitent to the lab for the COVID-19test, Give the patient a mask	Case investigation form, Case definition form, Clinical register	disagree	agree	disagree	Disagree	Strongly disagree	Disagree	Strongly disagree	No	disagree	disagree	Agree	disagree	Disagree	Agree	Always	i dont see patients	Always	Always	i dont see patients	Always	Agree
18/03/2021 07:00:13	Kiambu County	Subcounty Official	Female	45-49	Clinical Officers	Bachelors (undergraduate degree)	Official international health organisation sites and media e.g WHO, CDC, Official government sites and media e.g Ministry of health circulars, News Media e.g TV, radios, magazines, newspapers, Social Media e.g Whatsapp, Facebook, Twitter, Instagram, Medical Journals and other research sites, Continuous medical education fora	Fever, Headache, Smell disturbance, Sore throat, Runny nose, Sneezing, Cough, lack of taste	TRUE	FALSE	FALSE	FALSE	TRUE	TRUE	FALSE	TRUE	Tigoni L4 Hospital	Find and use the case definition to decide	Patient notes, Case investigation form, Case definition form, Clinical register	Strongly disagree	strongly agree	agree	Strongly agree	Disagree	Strongly agree	Disagree	No	strongly agree	strongly agree	Strongly Agree	strongly agree	Disagree	Agree	Always	Always	Always	Occasional	Never	Always	Strongly Agree
18/03/2021 07:07:37	Kiambu County	Subcounty Official	Female	30-34	Clinical Officers	Bachelors (undergraduate degree)	Official international health organisation sites and media e.g WHO, CDC, Official government sites and media e.g Ministry of health circulars, News Media e.g TV, radios, magazines, newspapers	Fever, Headache, Myalgia (muscle pain), Smell disturbance, Sore throat, Diarrhoea, Cough	TRUE	FALSE	I dont know	I dont know	TRUE	FALSE	FALSE	TRUE	Tigoni L4 Hospital	Send the patient and relatives to the holding area, Inform the disease surveillance coordinator, Call the subcounty COVID hotline, Give the patient a mask	Case investigation form, Clinical register	Strongly disagree	agree	agree	Disagree	Strongly disagree	Agree	Disagree	No	strongly disagree	disagree	Strongly Disagree	disagree	Disagree	Disagree	Always	Occasional	Always	Occasional	Never	Occasional	disagree
18/03/2021 08:16:25	Kiambu County	Level 2	Female	35-39	Clinical Officers	Diploma	Official international health organisation sites and media e.g WHO, CDC	Fever, Headache, Myalgia (muscle pain), Smell disturbance, Sore throat, Runny nose, Sneezing, Diarrhoea, Cough	TRUE	FALSE	FALSE	FALSE	TRUE	TRUE	FALSE	TRUE	Tigoni L4 Hospital	Send the patient and relatives to the holding area	Case definition form	disagree	agree	agree	Disagree	Disagree	Disagree	Disagree	Yes	disagree	disagree	Neutral	agree	Agree	Disagree	Always	Always	Always	Always	Always	Always	disagree
18/03/2021 08:23:30	Kiambu County	Level 4	Female	35-39	Health supportive staff (secretaries, administrative assistants chefs, cooks, cleaners etc)	Certificate	Continuous medical education fora	Fever, Headache, Myalgia (muscle pain), Smell disturbance, Sore throat, Cough	TRUE	TRUE	FALSE	FALSE	TRUE	TRUE	TRUE	TRUE	Tigoni L4 Hospital	Inform the Medical Superintendent or hospital in charge, Isolate the patient and the patient relatives, Send the patient and relatives to the holding area, Inform the disease surveillance coordinator, Call the subcounty COVID hotline, Send the paitent to the lab for the COVID-19test, Give the patient a mask, Find and use the case definition to decide	Case definition form	Strongly disagree	strongly agree	strongly agree	i dont see patients	Strongly disagree	i dont see patients	Agree	Maybe	not sure	not sure	Neutral	disagree	Disagree	Disagree	Always	Always	Always	Always	i dont see patients	Always	disagree
18/03/2021 08:27:59	Kiambu County	Level 4	Female	55-59	Nutritionists	Diploma	Official international health organisation sites and media e.g WHO, CDC, Official government sites and media e.g Ministry of health circulars, News Media e.g TV, radios, magazines, newspapers, Social Media e.g Whatsapp, Facebook, Twitter, Instagram, Medical Journals and other research sites	Fever, Headache, Myalgia (muscle pain), Smell disturbance, Sore throat, Runny nose, Sneezing, Diarrhoea, Cough, Confusion	TRUE	FALSE	FALSE	FALSE	TRUE	TRUE	FALSE	TRUE	Tigoni L4 Hospital	Inform the Medical Superintendent or hospital in charge, Isolate the patient and the patient relatives, Send the patient and relatives to the holding area, Inform the disease surveillance coordinator, Call the subcounty COVID hotline, Send the paitent to the lab for the COVID-19test, Give the patient a mask, Find and use the case definition to decide	Case investigation form, Case definition form	Strongly disagree	strongly agree	strongly agree	Strongly disagree	Strongly disagree	Strongly agree	Not sure	Maybe	disagree	disagree	Strongly Agree	agree	Strongly disagree	Disagree	Always	Never	Occasional	Always	Always	Always	Agree
18/03/2021 09:47:09	Kiambu County	Level 3	Female	35-39	Clinical Officers	Bachelors (undergraduate degree)	Official government sites and media e.g Ministry of health circulars, News Media e.g TV, radios, magazines, newspapers, Social Media e.g Whatsapp, Facebook, Twitter, Instagram	Fever, Headache, Myalgia (muscle pain), Smell disturbance, Sore throat, Runny nose, Sneezing, Diarrhoea, Cough, Confusion	TRUE	FALSE	FALSE	FALSE	TRUE	FALSE	FALSE	TRUE	Tigoni L4 Hospital	I dont know what to do	I dont know	not sure	agree	agree	Not sure	Disagree	Not sure	Disagree	Maybe	strongly disagree	Strongly disagree	Agree	agree	Disagree	Not sure	Occasionally	Never	Always	Occasional	Always	Occasional	Agree
18/03/2021 21:40:06	Kiambu County	Level 4	Female	40-44	Public Health Officers/Community Health Officers and staff	Certificate	Official international health organisation sites and media e.g WHO, CDC, Official government sites and media e.g Ministry of health circulars, News Media e.g TV, radios, magazines, newspapers, Social Media e.g Whatsapp, Facebook, Twitter, Instagram, Medical Journals and other research sites	Fever, Headache, Sore throat, Diarrhoea, Cough	TRUE	TRUE	FALSE	FALSE	TRUE	TRUE	FALSE	TRUE	Tigoni L4 Hospital	Inform the Medical Superintendent or hospital in charge, Isolate the patient and the patient relatives, Inform the disease surveillance coordinator, Call the subcounty COVID hotline	Case definition form, Clinical register	disagree	agree	agree	Agree	Agree	Agree	Strongly agree	Yes	disagree	disagree	Agree	agree	Agree	Agree	Always	Always	Never	Always	Always	Always	Agree
18/03/2021 22:31:10	Kiambu County	Level 3	Female	50-54	Nurses	Diploma	Official international health organisation sites and media e.g WHO, CDC, Official government sites and media e.g Ministry of health circulars, News Media e.g TV, radios, magazines, newspapers, Social Media e.g Whatsapp, Facebook, Twitter, Instagram	Fever, Headache, Myalgia (muscle pain), Smell disturbance, Sore throat, Runny nose, Sneezing, Diarrhoea, Cough	TRUE	FALSE	FALSE	FALSE	TRUE	TRUE	FALSE	TRUE	Tigoni L4 Hospital	Inform the Medical Superintendent or hospital in charge, Isolate the patient and the patient relatives, Inform the disease surveillance coordinator, Call the subcounty COVID hotline, Give the patient a mask, Find and use the case definition to decide	Patient notes, Case investigation form, Clinical register	Strongly disagree	strongly agree	strongly agree	Agree	Disagree	Strongly disagree	Strongly disagree	I dont know	strongly agree	strongly agree	Agree	strongly agree	Agree	Agree	Always	Occasional	Always	Occasional	Never	Occasional	disagree
19/03/2021 10:48:13	Kiambu County	Level 3	Female	35-39	Clinical Officers	Bachelors (undergraduate degree)	Official international health organisation sites and media e.g WHO, CDC, Official government sites and media e.g Ministry of health circulars, News Media e.g TV, radios, magazines, newspapers, Social Media e.g Whatsapp, Facebook, Twitter, Instagram, Medical Journals and other research sites, Continuous medical education fora	Fever, Headache, Myalgia (muscle pain), Smell disturbance, Sore throat, Runny nose, Sneezing, Diarrhoea, Cough	TRUE	FALSE	FALSE	FALSE	TRUE	TRUE	FALSE	TRUE	Tigoni L4 Hospital	Inform the Medical Superintendent or hospital in charge, Inform the disease surveillance coordinator, Call the subcounty COVID hotline, Send the paitent to the lab for the COVID-19test, Give the patient a mask	Patient notes, Case investigation form	disagree	strongly agree	strongly agree	Not sure	Disagree	Agree	Disagree	I dont know	disagree	disagree	Disagree	disagree	Disagree	Not sure	Always	Never	Always	Always	Never	Occasional	disagree
19/03/2021 11:42:13	Kiambu County	Level 1	Male	30-34	Community Health Volunteers	Certificate	Official international health organisation sites and media e.g WHO, CDC, Official government sites and media e.g Ministry of health circulars, Social Media e.g Whatsapp, Facebook, Twitter, Instagram, Continuous medical education fora	Fever	TRUE	FALSE	FALSE	I dont know	TRUE	TRUE	FALSE	TRUE	Tigoni L4 Hospital	Isolate the patient and the patient relatives, Call the subcounty COVID hotline	Case investigation form	not sure	Strongly disagree	strongly agree	Not sure	Disagree	Disagree	Strongly agree	Yes	agree	agree	Neutral	agree	Agree	Agree	i dont see patients	i dont see patients	Always	i dont see patients	i dont see patients	i dont see patients	i dont see patients
19/03/2021 12:46:09	Kiambu County	Subcounty Official	Female	45-49	Community Health Volunteers	Certificate	News Media e.g TV, radios, magazines, newspapers, Continuous medical education fora	Fever, Headache, Smell disturbance, Sore throat, Cough	TRUE	TRUE	FALSE	FALSE	TRUE	TRUE	TRUE	TRUE	Tigoni L4 Hospital	Inform the Medical Superintendent or hospital in charge, Isolate the patient and the patient relatives, Inform the disease surveillance coordinator, Call the subcounty COVID hotline, Give the patient a mask	I dont know	not sure	agree	disagree	Not sure	Strongly disagree	Strongly disagree	Not sure	Yes	disagree	agree	Strongly Agree	agree	Agree	Agree	Always	i dont see patients	Always	Always	i dont see patients	Always	i dont see patients
20/03/2021 17:48:40	Kiambu County	Subcounty Official	Female	35-39	Health Records and Information Officers and staff	Bachelors (undergraduate degree)	Official international health organisation sites and media e.g WHO, CDC, Official government sites and media e.g Ministry of health circulars, News Media e.g TV, radios, magazines, newspapers, Social Media e.g Whatsapp, Facebook, Twitter, Instagram, Medical Journals and other research sites, Continuous medical education fora	Fever, Headache, Myalgia (muscle pain), Runny nose, Diarrhoea, Cough	TRUE	FALSE	TRUE	FALSE	TRUE	TRUE	FALSE	TRUE	Tigoni L4 Hospital	Send the patient and relatives to the holding area, Inform the disease surveillance coordinator, Call the subcounty COVID hotline	Case investigation form	Strongly disagree	agree	agree	Agree	Strongly disagree	i dont see patients	Disagree	I dont know	disagree	not sure	Neutral	not sure	Disagree	Not sure	Always	i dont see patients	Always	Always	Occasional	Occasional	disagree
20/03/2021 20:14:44	Kiambu County	Level 4	Male	30-34	Health Records and Information Officers and staff	Bachelors (undergraduate degree)	Official international health organisation sites and media e.g WHO, CDC, Official government sites and media e.g Ministry of health circulars, News Media e.g TV, radios, magazines, newspapers	Fever, Headache, Sore throat, Cough	TRUE	FALSE	FALSE	FALSE	TRUE	TRUE	FALSE	TRUE	Tigoni L4 Hospital	Inform the Medical Superintendent or hospital in charge, Isolate the patient and the patient relatives, Inform the disease surveillance coordinator	Case investigation form	Strongly disagree	Strongly disagree	strongly disagree	Not sure	Disagree	Disagree	Agree	Maybe	not sure	not sure	Agree	strongly agree	Agree	Agree	Always	i dont see patients	Always	i dont see patients	i dont see patients	Always	Agree
20/03/2021 20:24:34	Kiambu County	Subcounty Official	Male	50-54	Health Records and Information Officers and staff	Diploma	Official international health organisation sites and media e.g WHO, CDC, Official government sites and media e.g Ministry of health circulars, News Media e.g TV, radios, magazines, newspapers, Social Media e.g Whatsapp, Facebook, Twitter, Instagram	Fever, Headache, Myalgia (muscle pain), Smell disturbance, Diarrhoea, Cough	TRUE	FALSE	FALSE	FALSE	TRUE	TRUE	FALSE	TRUE	Tigoni L4 Hospital	Inform the Medical Superintendent or hospital in charge, Isolate the patient and the patient relatives, Send the patient and relatives to the holding area, Inform the disease surveillance coordinator, Call the subcounty COVID hotline, Give the patient a mask	Case investigation form	disagree	Strongly disagree	strongly disagree	Agree	Agree	Disagree	Strongly disagree	Yes	strongly disagree	Strongly disagree	Disagree	Strongly disagree	Agree	Strongly disagree	Always	i dont see patients	Always	Always	Always	Always	Strongly disagree
20/03/2021 21:14:25	Kiambu County	Subcounty Official	Male	45-49	Health Records and Information Officers and staff	Bachelors (undergraduate degree)	Official international health organisation sites and media e.g WHO, CDC, Official government sites and media e.g Ministry of health circulars, News Media e.g TV, radios, magazines, newspapers	Fever, Headache, Myalgia (muscle pain), Smell disturbance, Sore throat, Runny nose, Cough	TRUE	FALSE	FALSE	FALSE	TRUE	TRUE	FALSE	TRUE	Tigoni L4 Hospital	Inform the Medical Superintendent or hospital in charge, Call the subcounty COVID hotline	Patient notes, Case investigation form, Clinical register	not sure	agree	agree	i dont see patients	Disagree	i dont see patients	Not sure	Maybe	disagree	disagree	Neutral	disagree	Disagree	Disagree	i dont see patients	i dont see patients	Always	i dont see patients	i dont see patients	i dont see patients	i dont see patients
21/03/2021 13:05:36	Kiambu County	Level 4	Female	25-29	Health Records and Information Officers and staff	Diploma	Official government sites and media e.g Ministry of health circulars, News Media e.g TV, radios, magazines, newspapers, Social Media e.g Whatsapp, Facebook, Twitter, Instagram	Fever, Headache, Smell disturbance, Sore throat, Diarrhoea, Cough	TRUE	FALSE	I dont know	FALSE	TRUE	TRUE	FALSE	TRUE	Tigoni L4 Hospital	Inform the disease surveillance coordinator	Patient notes, Case investigation form, Case definition form	i dont know	agree	agree	Agree	Disagree	Disagree	Disagree	Maybe	not sure	not sure	Neutral	not sure	Not sure	Not sure	Occasionally	Never	Always	Occasional	Always	Never	disagree
22/03/2021 17:35:23	Kiambu County	County Official	Male	40-44	Health Administrative officers and staff	Masters	Official government sites and media e.g Ministry of health circulars, News Media e.g TV, radios, magazines, newspapers, Social Media e.g Whatsapp, Facebook, Twitter, Instagram	Fever, Headache, Myalgia (muscle pain), Smell disturbance, Sore throat	TRUE	FALSE	FALSE	FALSE	TRUE	TRUE	FALSE	TRUE	Tigoni L4 Hospital	Send the patient and relatives to the holding area, Inform the disease surveillance coordinator, Call the subcounty COVID hotline, Send the paitent to the lab for the COVID-19test, Find and use the case definition to decide	Case investigation form	Strongly disagree	strongly agree	strongly agree	i dont see patients	Strongly agree	Strongly agree	Strongly agree	Yes	strongly agree	strongly agree	Strongly Disagree	agree	Agree	Agree	i dont see patients	i dont see patients	Always	i dont see patients	i dont see patients	i dont see patients	Strongly Agree
22/03/2021 17:37:02	Kiambu County	County Official	Male	50-54	Health Administrative officers and staff	Bachelors (undergraduate degree)	Official international health organisation sites and media e.g WHO, CDC, Official government sites and media e.g Ministry of health circulars, News Media e.g TV, radios, magazines, newspapers, Social Media e.g Whatsapp, Facebook, Twitter, Instagram	Fever, Headache, Smell disturbance, Sore throat, Cough	TRUE	FALSE	FALSE	FALSE	TRUE	TRUE	FALSE	TRUE	Tigoni L4 Hospital	Isolate the patient and the patient relatives, Inform the disease surveillance coordinator, Send the paitent to the lab for the COVID-19test	Case investigation form, Clinical register	Strongly disagree	strongly agree	agree	i dont see patients	Not sure	i dont know	Agree	Yes	agree	agree	Disagree	not sure	Not sure	Agree	i dont see patients	Always	Always	i dont see patients	i dont see patients	i dont see patients	i dont see patients
22/03/2021 17:47:53	Kiambu County	Subcounty Official	Female	35-39	Public Health Officers/Community Health Officers and staff	Masters	Official international health organisation sites and media e.g WHO, CDC, Official government sites and media e.g Ministry of health circulars, Medical Journals and other research sites, Continuous medical education fora	Fever, Headache, Myalgia (muscle pain), Smell disturbance, Sore throat, Runny nose, Sneezing, Diarrhoea, Cough, Confusion	TRUE	FALSE	FALSE	FALSE	TRUE	TRUE	FALSE	TRUE	Tigoni L4 Hospital	Isolate the patient and the patient relatives, Inform the disease surveillance coordinator, Call the subcounty COVID hotline, Find and use the case definition to decide	Patient notes, Case investigation form	Strongly disagree	strongly agree	strongly agree	Strongly agree	Not sure	Strongly agree	Agree	Yes	agree	agree	Strongly Agree	strongly agree	Strongly disagree	Not sure	Always	Always	Always	Always	Always	Always	Strongly Agree
22/03/2021 18:01:57	Kiambu County	Level 4	Female	40-44	Community Health Assistants (CHAs)/Community Health Extension Workers (CHEWs)	Certificate	Official international health organisation sites and media e.g WHO, CDC, Official government sites and media e.g Ministry of health circulars	Fever, Headache, Sore throat, Runny nose, Cough	TRUE	TRUE	FALSE	FALSE	TRUE	TRUE	FALSE	TRUE	Tigoni L4 Hospital	Isolate the patient and the patient relatives, Inform the disease surveillance coordinator, Call the subcounty COVID hotline	Case investigation form	disagree	disagree	agree	Agree	Disagree	Agree	Agree	Yes	agree	agree	Neutral	disagree	Agree	Agree	Always	Always	Never	Always	Always	Always	Agree
22/03/2021 18:14:59	Another County	County Official	Female	55-59	Health Records and Information Officers and staff	Diploma	Official government sites and media e.g Ministry of health circulars, Continuous medical education fora	Fever, Headache, Myalgia (muscle pain), Smell disturbance, Sore throat, Runny nose, Sneezing, Diarrhoea, Cough	TRUE	FALSE	FALSE	TRUE	TRUE	TRUE	FALSE	TRUE	Tigoni L4 Hospital	Inform the Medical Superintendent or hospital in charge, Isolate the patient and the patient relatives, Inform the disease surveillance coordinator, Call the subcounty COVID hotline, Send the paitent to the lab for the COVID-19test, Give the patient a mask	Patient notes, Case investigation form, Case definition form	not sure	strongly agree	agree	Disagree	Disagree	Agree	Not sure	I dont know	disagree	not sure	Agree	agree	Agree	Agree	Always	Always	Always	Always	Always	Always	Strongly disagree
22/03/2021 18:21:47	Kiambu County	Subcounty Official	Female	30-34	Clinical Officers	Bachelors (undergraduate degree)	Official international health organisation sites and media e.g WHO, CDC, Official government sites and media e.g Ministry of health circulars, News Media e.g TV, radios, magazines, newspapers, Social Media e.g Whatsapp, Facebook, Twitter, Instagram	Fever, Headache, Myalgia (muscle pain), Smell disturbance, Sore throat, Runny nose, Sneezing, Cough	TRUE	FALSE	I dont know	FALSE	TRUE	TRUE	FALSE	TRUE	Tigoni L4 Hospital	Send the patient and relatives to the holding area	Case investigation form	Strongly disagree	agree	agree	Not sure	Disagree	Agree	Agree	Yes	strongly disagree	Strongly disagree	Disagree	disagree	Disagree	Disagree	Always	Never	Always	Occasional	Always	Never	Strongly disagree
22/03/2021 18:22:24	Kiambu County	Level 4	Female	30-34	Clinical Officers	Diploma	Social Media e.g Whatsapp, Facebook, Twitter, Instagram, Continuous medical education fora	Fever, Headache, Myalgia (muscle pain), Smell disturbance, Sore throat, Runny nose, Sneezing, Diarrhoea, Cough	TRUE	FALSE	FALSE	FALSE	TRUE	TRUE	FALSE	TRUE	Tigoni L4 Hospital	Call the subcounty COVID hotline	Case definition form	Strongly disagree	strongly agree	strongly disagree	Not sure	Strongly disagree	Strongly disagree	Disagree	Maybe	disagree	disagree	Neutral	not sure	Strongly disagree	Not sure	Always	Never	Always	Occasional	Never	Occasional	Strongly disagree
22/03/2021 18:34:07	Kiambu County	Level 4	Female	30-34	Clinical Officers	Diploma	Official international health organisation sites and media e.g WHO, CDC, Official government sites and media e.g Ministry of health circulars, Social Media e.g Whatsapp, Facebook, Twitter, Instagram	Fever, Headache, Myalgia (muscle pain), Smell disturbance, Sore throat, Cough	TRUE	FALSE	FALSE	FALSE	TRUE	TRUE	TRUE	TRUE	Tigoni L4 Hospital	Isolate the patient and the patient relatives, Inform the disease surveillance coordinator, Give the patient a mask	Case definition form	disagree	strongly agree	agree	Not sure	Not sure	Agree	Not sure	Maybe	disagree	Strongly disagree	Agree	not sure	Disagree	Disagree	Always	Always	Always	Always	Never	Occasional	disagree
22/03/2021 18:40:19	Kiambu County	Level 1	Female	25-29	Community Health Assistants (CHAs)/Community Health Extension Workers (CHEWs)	Diploma	Official government sites and media e.g Ministry of health circulars	Fever, Headache, Myalgia (muscle pain), Smell disturbance, Sore throat, Runny nose, Sneezing, Diarrhoea, Cough	TRUE	FALSE	FALSE	FALSE	TRUE	TRUE	FALSE	TRUE	Tigoni L4 Hospital	Inform the Medical Superintendent or hospital in charge, Inform the disease surveillance coordinator, Call the subcounty COVID hotline, Give the patient a mask	Patient notes, Case investigation form, Case definition form, Clinical register	disagree	strongly agree	agree	Disagree	Not sure	Strongly agree	Agree	Yes	agree	agree	Strongly Disagree	agree	Agree	Strongly agree	Always	Occasional	Always	Always	Always	Occasional	Strongly Agree
22/03/2021 18:43:38	Kiambu County	Level 1	Male	25-29	Community Health Volunteers	Certificate	News Media e.g TV, radios, magazines, newspapers	Fever, Headache, Sore throat, Sneezing, Diarrhoea, Cough	TRUE	FALSE	FALSE	FALSE	TRUE	TRUE	FALSE	TRUE	Tigoni L4 Hospital	Inform the Medical Superintendent or hospital in charge, Inform the disease surveillance coordinator, Call the subcounty COVID hotline, Send the paitent to the lab for the COVID-19test	Case definition form	disagree	agree	agree	Agree	Strongly disagree	Strongly agree	Not sure	Yes	agree	disagree	Neutral	agree	Agree	Agree	Always	Occasional	Always	Always	Always	Always	Agree
22/03/2021 18:49:42	Kiambu County	Level 3	Female	45-49	Clinical Officers	Diploma	Official international health organisation sites and media e.g WHO, CDC, Official government sites and media e.g Ministry of health circulars, News Media e.g TV, radios, magazines, newspapers, Social Media e.g Whatsapp, Facebook, Twitter, Instagram, Medical Journals and other research sites, Continuous medical education fora	Fever, Headache, Myalgia (muscle pain), Smell disturbance, Sore throat, Runny nose, Sneezing, Diarrhoea, Cough	TRUE	FALSE	FALSE	FALSE	TRUE	TRUE	FALSE	TRUE	Tigoni L4 Hospital	Isolate the patient and the patient relatives, Send the patient and relatives to the holding area, Inform the disease surveillance coordinator, Call the subcounty COVID hotline, Find and use the case definition to decide	Patient notes, Case investigation form, Case definition form, Clinical register	disagree	agree	agree	Not sure	Not sure	Not sure	Agree	Yes	not sure	not sure	Neutral	not sure	Not sure	Not sure	Always	Never	Always	Always	Never	Occasional	Agree
22/03/2021 18:57:42	Kiambu County	Level 4	Male	35-39	Laboratory staff (technologists and technicians)	Bachelors (undergraduate degree)	Official international health organisation sites and media e.g WHO, CDC, Official government sites and media e.g Ministry of health circulars, Medical Journals and other research sites, Continuous medical education fora	Fever, Headache, Myalgia (muscle pain), Sore throat, Runny nose, Sneezing, Cough	TRUE	FALSE	FALSE	FALSE	TRUE	TRUE	FALSE	TRUE	Tigoni L4 Hospital	Inform the disease surveillance coordinator, Call the subcounty COVID hotline, Send the paitent to the lab for the COVID-19test, Give the patient a mask	Case investigation form	Strongly disagree	agree	agree	Disagree	Disagree	Agree	Agree	Maybe	not sure	not sure	Neutral	not sure	Not sure	Not sure	Always	Always	Always	Always	Never	Always	not sure
22/03/2021 18:58:24	Kiambu County	Level 5	Male	55-59	Laboratory staff (technologists and technicians)	Bachelors (undergraduate degree)	Official government sites and media e.g Ministry of health circulars, News Media e.g TV, radios, magazines, newspapers, Social Media e.g Whatsapp, Facebook, Twitter, Instagram	Fever, Sore throat, Cough	TRUE	FALSE	FALSE	FALSE	TRUE	TRUE	FALSE	TRUE	Tigoni L4 Hospital	Inform the Medical Superintendent or hospital in charge, Inform the disease surveillance coordinator, Call the subcounty COVID hotline	Case definition form	not sure	strongly agree	strongly agree	Disagree	Not sure	Agree	Not sure	Yes	agree	agree	Agree	agree	Not sure	Not sure	Always	Occasional	Always	Always	Always	Always	Agree
22/03/2021 19:05:07	Kiambu County	Level 3	Female	40-44	Community Health Assistants (CHAs)/Community Health Extension Workers (CHEWs)	Other	Official international health organisation sites and media e.g WHO, CDC, Official government sites and media e.g Ministry of health circulars, News Media e.g TV, radios, magazines, newspapers, Social Media e.g Whatsapp, Facebook, Twitter, Instagram, Medical Journals and other research sites, Continuous medical education fora	Fever, Headache, Myalgia (muscle pain), Smell disturbance, Sore throat, Runny nose, Cough	TRUE	TRUE	FALSE	FALSE	TRUE	TRUE	FALSE	TRUE	Tigoni L4 Hospital	Inform the Medical Superintendent or hospital in charge, Isolate the patient and the patient relatives, Send the patient and relatives to the holding area, Inform the disease surveillance coordinator, Call the subcounty COVID hotline, Give the patient a mask	Case investigation form	Strongly disagree	agree	agree	i dont see patients	Not sure	Agree	Agree	Yes	agree	agree	Neutral	not sure	Agree	Agree	Always	Always	Always	Always	Never	Always	Agree
22/03/2021 19:22:17	Kiambu County	County Official	Female	50-54	Public Health Officers/Community Health Officers and staff	Bachelors (undergraduate degree)	Official international health organisation sites and media e.g WHO, CDC, Official government sites and media e.g Ministry of health circulars, News Media e.g TV, radios, magazines, newspapers, Social Media e.g Whatsapp, Facebook, Twitter, Instagram, Continuous medical education fora	Fever, Headache, Smell disturbance, Sore throat, Runny nose, Sneezing, Cough	TRUE	FALSE	FALSE	FALSE	TRUE	TRUE	FALSE	TRUE	Tigoni L4 Hospital	Isolate the patient and the patient relatives, Inform the disease surveillance coordinator, Call the subcounty COVID hotline, Give the patient a mask	Case investigation form, Clinical register	Strongly disagree	strongly agree	strongly agree	Strongly agree	Disagree	Agree	Agree	Yes	agree	not sure	Agree	not sure	Agree	Agree	Always	Always	Always	Always	Always	Occasional	Strongly Agree
22/03/2021 19:37:24	Kiambu County	Subcounty Official	Female	55-59	Laboratory staff (technologists and technicians)	Diploma	Official government sites and media e.g Ministry of health circulars, News Media e.g TV, radios, magazines, newspapers, Continuous medical education fora	Fever, Headache, Myalgia (muscle pain), Smell disturbance, Sore throat, Runny nose, Cough	TRUE	FALSE	FALSE	FALSE	TRUE	TRUE	FALSE	TRUE	Tigoni L4 Hospital	Inform the disease surveillance coordinator, Send the paitent to the lab for the COVID-19test, Find and use the case definition to decide	Case investigation form	disagree	agree	agree	Disagree	Agree	Agree	Agree	Maybe	agree	agree	Disagree	disagree	Agree	Agree	Always	Always	Always	Always	Occasional	Always	Agree
22/03/2021 19:43:09	Kiambu County	Level 2	Male	35-39	Laboratory staff (technologists and technicians)	Diploma	Official government sites and media e.g Ministry of health circulars	Fever, Smell disturbance, Sore throat, Sneezing, Cough	TRUE	FALSE	TRUE	FALSE	TRUE	TRUE	FALSE	TRUE	Tigoni L4 Hospital	Isolate the patient and the patient relatives, Inform the disease surveillance coordinator, Call the subcounty COVID hotline, Send the paitent to the lab for the COVID-19test, Give the patient a mask, Find and use the case definition to decide	Case definition form	Strongly disagree	strongly agree	strongly agree	Strongly agree	Strongly disagree	Strongly disagree	Strongly agree	Yes	strongly disagree	Strongly disagree	Strongly Agree	Strongly disagree	Strongly disagree	Strongly disagree	Occasionally	Occasional	Always	Always	Always	Never	Strongly disagree
22/03/2021 19:50:50	Kiambu County	Level 4	Female	50-54	Laboratory staff (technologists and technicians)	Diploma	Official government sites and media e.g Ministry of health circulars, Social Media e.g Whatsapp, Facebook, Twitter, Instagram	Fever, Headache, Sore throat, Cough	FALSE	FALSE	FALSE	FALSE	TRUE	TRUE	FALSE	TRUE	Tigoni L4 Hospital	Send the patient and relatives to the holding area, Send the paitent to the lab for the COVID-19test	Case investigation form	not sure	strongly agree	agree	Agree	Disagree	Agree	Strongly disagree	Maybe	not sure	disagree	Agree	disagree	Agree	Disagree	i dont see patients	Never	Always	Always	Always	Never	not sure
22/03/2021 19:51:12	Kiambu County	Level 4	Female	50-54	Laboratory staff (technologists and technicians)	Diploma	Official government sites and media e.g Ministry of health circulars, Social Media e.g Whatsapp, Facebook, Twitter, Instagram	Fever, Headache, Sore throat, Cough	FALSE	FALSE	FALSE	FALSE	TRUE	TRUE	FALSE	TRUE	Tigoni L4 Hospital	Send the patient and relatives to the holding area, Send the paitent to the lab for the COVID-19test	Case investigation form	not sure	strongly agree	agree	Agree	Disagree	Agree	Strongly disagree	Maybe	not sure	disagree	Agree	disagree	Agree	Disagree	i dont see patients	Never	Always	Always	Always	Never	not sure
22/03/2021 19:52:12	Kiambu County	Level 5	Female	40-44	Laboratory staff (technologists and technicians)	Bachelors (undergraduate degree)	Official government sites and media e.g Ministry of health circulars	Fever, Headache, Myalgia (muscle pain), Smell disturbance, Cough	TRUE	FALSE	FALSE	FALSE	TRUE	TRUE	FALSE	TRUE	Tigoni L4 Hospital	Send the paitent to the lab for the COVID-19test	Case investigation form	Strongly disagree	Strongly disagree	agree	Agree	Agree	Strongly disagree	Not sure	Maybe	agree	not sure	Agree	agree	Agree	Agree	Always	Always	Always	Always	Never	Occasional	Agree
22/03/2021 20:09:14	Kiambu County	Level 4	Male	30-34	Laboratory staff (technologists and technicians)	Bachelors (undergraduate degree)	Official international health organisation sites and media e.g WHO, CDC, Official government sites and media e.g Ministry of health circulars, Social Media e.g Whatsapp, Facebook, Twitter, Instagram	Fever, Headache, Myalgia (muscle pain), Smell disturbance, Sore throat, Diarrhoea	TRUE	FALSE	FALSE	FALSE	TRUE	TRUE	FALSE	TRUE	Tigoni L4 Hospital	Inform the Medical Superintendent or hospital in charge, Send the patient and relatives to the holding area, Call the subcounty COVID hotline, Give the patient a mask	Case investigation form	Strongly disagree	disagree	agree	Agree	Disagree	Strongly agree	Not sure	Maybe	agree	agree	Strongly Agree	agree	Agree	Agree	Always	Never	Always	Occasional	Never	Always	Strongly Agree
22/03/2021 20:14:30	Kiambu County	Level 4	Male	20-24	Laboratory staff (technologists and technicians)	Bachelors (undergraduate degree)	Official government sites and media e.g Ministry of health circulars	Fever, Sore throat, Diarrhoea, Cough	TRUE	FALSE	FALSE	FALSE	TRUE	TRUE	FALSE	TRUE	Tigoni L4 Hospital	Inform the Medical Superintendent or hospital in charge, Isolate the patient and the patient relatives, Send the patient and relatives to the holding area, Inform the disease surveillance coordinator, Call the subcounty COVID hotline, Give the patient a mask	Case investigation form	disagree	agree	agree	Strongly disagree	Strongly disagree	Strongly agree	Disagree	Yes	disagree	agree	Strongly Disagree	Strongly disagree	Agree	Agree	Always	Occasional	Occasional	Always	Always	Occasional	Agree
22/03/2021 20:30:04	Kiambu County	Subcounty Official	Female	20-24	Community Health Volunteers	Certificate	Official government sites and media e.g Ministry of health circulars	Headache, Sore throat, Sneezing, Cough	TRUE	FALSE	FALSE	FALSE	TRUE	TRUE	FALSE	TRUE	Tigoni L4 Hospital	Isolate the patient and the patient relatives, Call the subcounty COVID hotline, Send the paitent to the lab for the COVID-19test, Give the patient a mask	Case investigation form	agree	agree	agree	Disagree	Disagree	Agree	Agree	Yes	agree	agree	Agree	agree	Disagree	Agree	Always	Always	Never	Always	Never	Always	Agree
22/03/2021 20:56:11	Kiambu County	Level 5	Female	40-44	Laboratory staff (technologists and technicians)	Bachelors (undergraduate degree)	Official government sites and media e.g Ministry of health circulars, News Media e.g TV, radios, magazines, newspapers, Social Media e.g Whatsapp, Facebook, Twitter, Instagram	Fever, Headache, Myalgia (muscle pain), Smell disturbance, Sore throat, Runny nose, Sneezing, Diarrhoea, Cough	TRUE	FALSE	I dont know	TRUE	TRUE	TRUE	FALSE	TRUE	Tigoni L4 Hospital	Isolate the patient and the patient relatives, Inform the disease surveillance coordinator, Send the paitent to the lab for the COVID-19test, Give the patient a mask, Find and use the case definition to decide	Case investigation form, Case definition form, Clinical register	Strongly disagree	agree	agree	i dont see patients	Not sure	Agree	Not sure	Maybe	not sure	not sure	Agree	disagree	Disagree	Not sure	Always	Occasional	Always	Always	Occasional	Occasional	i dont see patients
22/03/2021 21:03:07	Kiambu County	Level 4	Female	30-34	Community Health Assistants (CHAs)/Community Health Extension Workers (CHEWs)	Diploma	Official international health organisation sites and media e.g WHO, CDC, Official government sites and media e.g Ministry of health circulars, News Media e.g TV, radios, magazines, newspapers, Social Media e.g Whatsapp, Facebook, Twitter, Instagram, Medical Journals and other research sites, Continuous medical education fora	Fever, Headache, Myalgia (muscle pain), Smell disturbance, Sore throat, Runny nose, Sneezing, Cough	TRUE	FALSE	FALSE	FALSE	TRUE	TRUE	FALSE	TRUE	Tigoni L4 Hospital	Isolate the patient and the patient relatives, Send the patient and relatives to the holding area, Inform the disease surveillance coordinator, Find and use the case definition to decide	Case definition form	disagree	strongly agree	agree	Strongly agree	Strongly agree	Strongly agree	Agree	Yes	strongly agree	agree	Strongly Agree	agree	Agree	Agree	Always	Always	Always	Always	i dont see patients	Always	Strongly Agree
22/03/2021 21:56:32	Kiambu County	Level 4	Female	30-34	Laboratory staff (technologists and technicians)	Bachelors (undergraduate degree)	News Media e.g TV, radios, magazines, newspapers	Fever, Headache, Smell disturbance, Sore throat, Sneezing, Cough	TRUE	FALSE	FALSE	FALSE	TRUE	TRUE	FALSE	TRUE	Tigoni L4 Hospital	Inform the disease surveillance coordinator, Give the patient a mask, Find and use the case definition to decide	Patient notes, Case investigation form, Case definition form	disagree	not sure	strongly agree	Not sure	Not sure	Agree	Not sure	I dont know	not sure	not sure	Neutral	not sure	Not sure	Not sure	Always	Always	Always	Always	Never	Occasional	not sure
22/03/2021 22:09:01	Kiambu County	Subcounty Official	Female	55-59	Laboratory staff (technologists and technicians)	Diploma	Official government sites and media e.g Ministry of health circulars, News Media e.g TV, radios, magazines, newspapers, Social Media e.g Whatsapp, Facebook, Twitter, Instagram	Fever, Headache, Smell disturbance, Sore throat, Runny nose, Sneezing, Cough	TRUE	FALSE	I dont know	I dont know	TRUE	TRUE	TRUE	TRUE	Tigoni L4 Hospital	Call the subcounty COVID hotline, Send the paitent to the lab for the COVID-19test, Give the patient a mask, Find and use the case definition to decide	Case investigation form, Case definition form, Clinical register	i dont know	strongly agree	agree	i dont know	Not sure	Agree	Not sure	Maybe	not sure	not sure	Agree	not sure	Not sure	Not sure	Always	Always	Always	Always	Occasional	Occasional	not sure
22/03/2021 22:18:29	Kiambu County	Subcounty Official	Male	55-59	Laboratory staff (technologists and technicians)	Diploma	Official international health organisation sites and media e.g WHO, CDC, Official government sites and media e.g Ministry of health circulars, News Media e.g TV, radios, magazines, newspapers, Social Media e.g Whatsapp, Facebook, Twitter, Instagram	Fever, Headache, Sore throat, Runny nose, Diarrhoea, Cough	TRUE	FALSE	FALSE	FALSE	TRUE	TRUE	FALSE	TRUE	Tigoni L4 Hospital	Call the subcounty COVID hotline, Send the paitent to the lab for the COVID-19test, Find and use the case definition to decide	Case investigation form	disagree	agree	agree	Agree	Agree	Strongly agree	Not sure	Yes	agree	agree	Agree	agree	Disagree	Disagree	Always	Always	Always	Always	Occasional	Always	disagree
22/03/2021 22:36:56	Kiambu County	Private Sector	Female	35-39	Clinical Officers	Diploma	Official government sites and media e.g Ministry of health circulars, News Media e.g TV, radios, magazines, newspapers, Social Media e.g Whatsapp, Facebook, Twitter, Instagram, Medical Journals and other research sites, Continuous medical education fora	Fever, Headache, Myalgia (muscle pain), Smell disturbance, Sore throat, Runny nose, Sneezing, Cough	TRUE	FALSE	FALSE	FALSE	TRUE	TRUE	FALSE	TRUE	Tigoni L4 Hospital	Inform the Medical Superintendent or hospital in charge, Isolate the patient and the patient relatives, Send the patient and relatives to the holding area, Inform the disease surveillance coordinator, Call the subcounty COVID hotline, Send the paitent to the lab for the COVID-19test, Give the patient a mask, Find and use the case definition to decide	Case investigation form	Strongly disagree	agree	agree	Strongly disagree	Disagree	Strongly agree	Disagree	No	disagree	not sure	Disagree	disagree	Not sure	Not sure	Always	Occasional	Always	Always	Never	Always	not sure
22/03/2021 22:40:21	Kiambu County	Private Sector	Male	30-34	Clinical Officers	Diploma	Official international health organisation sites and media e.g WHO, CDC, Official government sites and media e.g Ministry of health circulars	Fever, Headache, Myalgia (muscle pain), Smell disturbance, Sore throat, Seizures, Runny nose, Sneezing, Hair loss, Diarrhoea, Cough, Confusion	TRUE	FALSE	FALSE	FALSE	TRUE	TRUE	FALSE	TRUE	Tigoni L4 Hospital	Call the subcounty COVID hotline, Give the patient a mask, Find and use the case definition to decide	Patient notes, Case investigation form, Case definition form, Clinical register	Strongly disagree	strongly agree	strongly agree	Not sure	Strongly disagree	Strongly disagree	Agree	Yes	disagree	disagree	Agree	agree	Disagree	Disagree	Always	Always	Always	Occasional	Always	Always	disagree
22/03/2021 22:58:51	Kiambu County	Level 4	Female	30-34	Laboratory staff (technologists and technicians)	Bachelors (undergraduate degree)	Social Media e.g Whatsapp, Facebook, Twitter, Instagram	Fever, Cough	TRUE	FALSE	FALSE	FALSE	TRUE	TRUE	FALSE	TRUE	Tigoni L4 Hospital	Isolate the patient and the patient relatives, Send the patient and relatives to the holding area, Inform the disease surveillance coordinator, Give the patient a mask	Case investigation form	disagree	agree	strongly agree	Agree	Agree	Agree	Not sure	Yes	agree	agree	Agree	agree	Agree	Agree	Always	Always	Always	Always	Always	Always	disagree
22/03/2021 23:00:31	Kiambu County	Level 4	Male	50-54	Laboratory staff (technologists and technicians)	Diploma	Official government sites and media e.g Ministry of health circulars, News Media e.g TV, radios, magazines, newspapers, Social Media e.g Whatsapp, Facebook, Twitter, Instagram, Continuous medical education fora	Fever, Headache, Sore throat, Sneezing, Cough	TRUE	FALSE	FALSE	FALSE	TRUE	TRUE	FALSE	TRUE	Tigoni L4 Hospital	Inform the Medical Superintendent or hospital in charge, Send the patient and relatives to the holding area, Inform the disease surveillance coordinator, Call the subcounty COVID hotline, Send the paitent to the lab for the COVID-19test, Give the patient a mask	Case investigation form	agree	agree	agree	Agree	Not sure	Agree	Not sure	Maybe	disagree	not sure	Agree	agree	Strongly disagree	Strongly disagree	Always	Occasional	Always	Always	Occasional	Occasional	disagree
22/03/2021 23:12:17	Kiambu County	Private Sector	Female	30-34	Clinical Officers	Diploma	Official international health organisation sites and media e.g WHO, CDC	Fever, Headache, Myalgia (muscle pain), Smell disturbance, Sore throat, Runny nose, Sneezing, Cough	TRUE	FALSE	FALSE	FALSE	TRUE	TRUE	TRUE	TRUE	Kiambu L4 Hospital	Inform the Medical Superintendent or hospital in charge, Isolate the patient and the patient relatives, Send the patient and relatives to the holding area, Inform the disease surveillance coordinator, Call the subcounty COVID hotline, Send the paitent to the lab for the COVID-19test, Give the patient a mask, Find and use the case definition to decide	Patient notes, Case investigation form, Case definition form, Clinical register	Strongly disagree	strongly agree	strongly agree	Agree	Disagree	Disagree	Not sure	Maybe	not sure	not sure	Neutral	not sure	Not sure	Not sure	Occasionally	Never	Always	Always	Always	Always	disagree
22/03/2021 23:18:04	Kiambu County	Private Sector	Male	30-34	Laboratory staff (technologists and technicians)	Diploma	Official international health organisation sites and media e.g WHO, CDC, Official government sites and media e.g Ministry of health circulars, News Media e.g TV, radios, magazines, newspapers, Social Media e.g Whatsapp, Facebook, Twitter, Instagram, Medical Journals and other research sites, Continuous medical education fora	Fever, Headache, Sore throat, Runny nose, Sneezing, Diarrhoea, Cough	TRUE	FALSE	FALSE	FALSE	TRUE	TRUE	FALSE	TRUE	Tigoni L4 Hospital	Inform the Medical Superintendent or hospital in charge, Isolate the patient and the patient relatives, Send the patient and relatives to the holding area, Inform the disease surveillance coordinator, Call the subcounty COVID hotline, Send the paitent to the lab for the COVID-19test, Give the patient a mask, Find and use the case definition to decide	Case investigation form, Case definition form	disagree	agree	agree	Agree	Disagree	Agree	Not sure	Maybe	not sure	not sure	Neutral	not sure	Agree	Not sure	Always	Occasional	Occasional	Occasional	Occasional	Occasional	Agree
22/03/2021 23:18:15	Kiambu County	Private Sector	Male	30-34	Laboratory staff (technologists and technicians)	Diploma	Official international health organisation sites and media e.g WHO, CDC, Official government sites and media e.g Ministry of health circulars, News Media e.g TV, radios, magazines, newspapers, Social Media e.g Whatsapp, Facebook, Twitter, Instagram, Medical Journals and other research sites, Continuous medical education fora	Fever, Headache, Sore throat, Runny nose, Sneezing, Diarrhoea, Cough	TRUE	FALSE	FALSE	FALSE	TRUE	TRUE	FALSE	TRUE	Tigoni L4 Hospital	Inform the Medical Superintendent or hospital in charge, Isolate the patient and the patient relatives, Send the patient and relatives to the holding area, Inform the disease surveillance coordinator, Call the subcounty COVID hotline, Send the paitent to the lab for the COVID-19test, Give the patient a mask, Find and use the case definition to decide	Case investigation form, Case definition form	disagree	agree	agree	Agree	Disagree	Agree	Not sure	Maybe	not sure	not sure	Neutral	not sure	Agree	Not sure	Always	Occasional	Occasional	Occasional	Occasional	Occasional	Agree
23/03/2021 05:42:14	Kiambu County	Level 3	Male	55-59	Laboratory staff (technologists and technicians)	Diploma	News Media e.g TV, radios, magazines, newspapers	Fever, Headache, Smell disturbance, Diarrhoea, Cough	TRUE	FALSE	I dont know	FALSE	TRUE	TRUE	FALSE	TRUE	Tigoni L4 Hospital	Inform the Medical Superintendent or hospital in charge, Inform the disease surveillance coordinator, Send the paitent to the lab for the COVID-19test, Give the patient a mask, Find and use the case definition to decide	Case investigation form, Case definition form, Clinical register	disagree	strongly agree	strongly agree	Agree	Agree	Agree	Agree	Yes	agree	agree	Agree	agree	Not sure	Not sure	Always	i dont see patients	Always	i dont see patients	Never	Occasional	Agree
23/03/2021 07:27:22	Kiambu County	Level 5	Female	45-49	Health Records and Information Officers and staff	Bachelors (undergraduate degree)	Official government sites and media e.g Ministry of health circulars, Medical Journals and other research sites	Fever, Headache, Myalgia (muscle pain), Sore throat, Sneezing, Cough	TRUE	TRUE	FALSE	FALSE	TRUE	TRUE	FALSE	TRUE	Tigoni L4 Hospital	Isolate the patient and the patient relatives, Send the patient and relatives to the holding area, Inform the disease surveillance coordinator, Send the paitent to the lab for the COVID-19test, Give the patient a mask, Find and use the case definition to decide	Patient notes, Case investigation form, Case definition form	Strongly disagree	Strongly disagree	agree	Agree	Not sure	Agree	Not sure	Yes	not sure	not sure	Agree	agree	Agree	Agree	Always	Occasional	Always	Always	Never	Never	Agree
23/03/2021 08:20:07	Kiambu County	Subcounty Official	Male	50-54	Laboratory staff (technologists and technicians)	Diploma	Official government sites and media e.g Ministry of health circulars	Fever, Headache, Myalgia (muscle pain), Smell disturbance, Sore throat, Runny nose, Diarrhoea, Cough	TRUE	TRUE	FALSE	FALSE	TRUE	TRUE	FALSE	TRUE	Tigoni L4 Hospital	Isolate the patient and the patient relatives, Inform the disease surveillance coordinator, Give the patient a mask	Case investigation form	disagree	agree	agree	Not sure	Not sure	Agree	Not sure	Maybe	not sure	not sure	Strongly Agree	strongly agree	Not sure	Agree	Always	Always	Occasional	Always	Always	Always	Strongly Agree
23/03/2021 08:31:44	Kiambu County	Level 2	Female	30-34	Clinical Officers	Diploma	Official international health organisation sites and media e.g WHO, CDC, Official government sites and media e.g Ministry of health circulars, Social Media e.g Whatsapp, Facebook, Twitter, Instagram, Continuous medical education fora	Fever, Myalgia (muscle pain), Smell disturbance, Cough	TRUE	FALSE	TRUE	FALSE	TRUE	TRUE	FALSE	TRUE	Tigoni L4 Hospital	Inform the disease surveillance coordinator, Call the subcounty COVID hotline, Send the paitent to the lab for the COVID-19test	Case investigation form	disagree	strongly agree	strongly agree	Strongly disagree	Strongly disagree	Agree	Not sure	Maybe	disagree	disagree	Neutral	not sure	Disagree	Disagree	Always	Occasional	Always	Occasional	Occasional	Always	disagree
23/03/2021 08:54:36	Kiambu County	Level 4	Male	40-44	Clinical Officers	Diploma	Official international health organisation sites and media e.g WHO, CDC, Official government sites and media e.g Ministry of health circulars, News Media e.g TV, radios, magazines, newspapers, Social Media e.g Whatsapp, Facebook, Twitter, Instagram, Medical Journals and other research sites	Fever, Myalgia (muscle pain), Smell disturbance, Sore throat, Diarrhoea, Cough	TRUE	FALSE	FALSE	FALSE	TRUE	TRUE	FALSE	TRUE	Tigoni L4 Hospital	Inform the Medical Superintendent or hospital in charge, Isolate the patient and the patient relatives, Send the patient and relatives to the holding area, Inform the disease surveillance coordinator, Call the subcounty COVID hotline, Give the patient a mask, Find and use the case definition to decide	Case investigation form, Case definition form, Clinical register	disagree	strongly agree	strongly agree	Disagree	Agree	Agree	Strongly disagree	No	agree	disagree	Strongly Agree	agree	Not sure	Disagree	Always	Always	Always	Always	Always	Always	disagree
23/03/2021 09:13:59	Kiambu County	Level 4	Female	25-29	Nutritionists	Diploma	Official international health organisation sites and media e.g WHO, CDC, Official government sites and media e.g Ministry of health circulars, News Media e.g TV, radios, magazines, newspapers, Continuous medical education fora	Fever, Sore throat, Cough	TRUE	FALSE	FALSE	FALSE	TRUE	TRUE	FALSE	TRUE	Tigoni L4 Hospital	Inform the Medical Superintendent or hospital in charge, Inform the disease surveillance coordinator, Call the subcounty COVID hotline, Send the paitent to the lab for the COVID-19test, Give the patient a mask	Case investigation form	disagree	agree	agree	Agree	Disagree	Disagree	Disagree	Yes	disagree	disagree	Neutral	agree	Not sure	Not sure	Always	Never	Always	Occasional	Never	Always	Strongly disagree
23/03/2021 09:47:09	Kiambu County	Level 4	Female	35-39	Laboratory staff (technologists and technicians)	Diploma	News Media e.g TV, radios, magazines, newspapers	Fever, Smell disturbance, Sore throat, Cough	TRUE	FALSE	FALSE	FALSE	TRUE	TRUE	FALSE	TRUE	Tigoni L4 Hospital	Isolate the patient and the patient relatives, Inform the disease surveillance coordinator, Send the paitent to the lab for the COVID-19test, Give the patient a mask	Case investigation form	Strongly disagree	agree	agree	Disagree	Disagree	Agree	Not sure	No	disagree	disagree	Agree	agree	Strongly disagree	Disagree	Always	Occasional	Always	Always	Always	Occasional	Agree
23/03/2021 10:20:49	Kiambu County	Level 2	Female	55-59	Nurses	Certificate	Official government sites and media e.g Ministry of health circulars, News Media e.g TV, radios, magazines, newspapers	Fever, Headache, Myalgia (muscle pain), Smell disturbance, Sore throat, Sneezing, Cough	TRUE	FALSE	TRUE	FALSE	TRUE	TRUE	FALSE	TRUE	Tigoni L4 Hospital	Isolate the patient and the patient relatives, Inform the disease surveillance coordinator, Call the subcounty COVID hotline, Give the patient a mask, Find and use the case definition to decide	Case investigation form, Case definition form, Clinical register	agree	strongly agree	strongly agree	Disagree	Disagree	Disagree	Not sure	Maybe	not sure	not sure	Agree	agree	Disagree	Disagree	Always	Always	Always	Always	Never	Always	Agree
23/03/2021 11:11:18	Kiambu County	Subcounty Official	Female	30-34	Nutritionists	Bachelors (undergraduate degree)	Official international health organisation sites and media e.g WHO, CDC, Official government sites and media e.g Ministry of health circulars, News Media e.g TV, radios, magazines, newspapers, Social Media e.g Whatsapp, Facebook, Twitter, Instagram, Medical Journals and other research sites, Continuous medical education fora	Fever, Headache, Myalgia (muscle pain), Smell disturbance, Sore throat, Sneezing, Diarrhoea, Cough	TRUE	FALSE	FALSE	FALSE	TRUE	TRUE	FALSE	TRUE	Tigoni L4 Hospital	Send the patient and relatives to the holding area, Inform the disease surveillance coordinator, Find and use the case definition to decide	Case investigation form	Strongly disagree	agree	agree	Strongly agree	Agree	Agree	Agree	Yes	disagree	disagree	Agree	agree	Disagree	Disagree	Always	Always	Always	Always	Never	Occasional	disagree
23/03/2021 12:50:17	Kiambu County	Private Sector	Male	45-49	Laboratory staff (technologists and technicians)	Diploma	Official international health organisation sites and media e.g WHO, CDC, Official government sites and media e.g Ministry of health circulars, News Media e.g TV, radios, magazines, newspapers, Social Media e.g Whatsapp, Facebook, Twitter, Instagram, Medical Journals and other research sites, Continuous medical education fora	Fever, Headache, Myalgia (muscle pain), Sore throat, Diarrhoea, Cough	TRUE	TRUE	FALSE	FALSE	TRUE	TRUE	FALSE	TRUE	Tigoni L4 Hospital	Inform the Medical Superintendent or hospital in charge, Isolate the patient and the patient relatives, Inform the disease surveillance coordinator, Call the subcounty COVID hotline, Give the patient a mask	Case investigation form	Strongly disagree	agree	agree	Agree	Disagree	Not sure	Not sure	Yes	disagree	not sure	Agree	agree	Disagree	Not sure	Always	Always	Always	Always	Never	Always	Agree
23/03/2021 13:31:45	Kiambu County	Level 4	Male	25-29	Nutritionists	Bachelors (undergraduate degree)	Official international health organisation sites and media e.g WHO, CDC, Official government sites and media e.g Ministry of health circulars, News Media e.g TV, radios, magazines, newspapers, Continuous medical education fora, Church	Fever, Headache, Myalgia (muscle pain), Smell disturbance, Sore throat, Runny nose, Diarrhoea, Cough, Skin color changes	TRUE	FALSE	FALSE	FALSE	TRUE	TRUE	FALSE	TRUE	Tigoni L4 Hospital	Inform the Medical Superintendent or hospital in charge, Isolate the patient and the patient relatives, Send the patient and relatives to the holding area, Inform the disease surveillance coordinator, Call the subcounty COVID hotline, Give the patient a mask, Find and use the case definition to decide	Patient notes, Case investigation form, Case definition form, Clinical register	Strongly disagree	agree	agree	Agree	Strongly disagree	Agree	Disagree	Maybe	disagree	not sure	Neutral	disagree	Disagree	Disagree	Always	Occasional	Always	Always	Always	Always	Agree
23/03/2021 14:12:17	Kiambu County	Private Sector	Male	30-34	Laboratory staff (technologists and technicians)	Diploma	Official government sites and media e.g Ministry of health circulars, Social Media e.g Whatsapp, Facebook, Twitter, Instagram	Fever, Headache	TRUE	FALSE	FALSE	FALSE	TRUE	TRUE	FALSE	TRUE	Thika L5 Hospital	Inform the Medical Superintendent or hospital in charge, Inform the disease surveillance coordinator, Call the subcounty COVID hotline, Give the patient a mask	Case definition form	Strongly disagree	strongly agree	disagree	Strongly disagree	Strongly disagree	Strongly agree	Disagree	Yes	agree	agree	Strongly Disagree	disagree	Disagree	Not sure	Always	Always	Always	Occasional	Never	Occasional	Agree
23/03/2021 14:26:48	Kiambu County	Level 4	Female	30-34	Nurses	Diploma	Official international health organisation sites and media e.g WHO, CDC, Official government sites and media e.g Ministry of health circulars, News Media e.g TV, radios, magazines, newspapers, Social Media e.g Whatsapp, Facebook, Twitter, Instagram, Medical Journals and other research sites	Fever, Headache, Sore throat, Cough	TRUE	FALSE	FALSE	FALSE	TRUE	TRUE	FALSE	TRUE	Tigoni L4 Hospital	Isolate the patient and the patient relatives, Send the patient and relatives to the holding area, Inform the disease surveillance coordinator, Call the subcounty COVID hotline, Give the patient a mask	Case investigation form	not sure	agree	agree	Not sure	Disagree	Disagree	Strongly disagree	Maybe	disagree	not sure	Neutral	not sure	Disagree	Not sure	Always	Occasional	Always	Always	Occasional	Always	disagree
23/03/2021 14:42:18	Kiambu County	Private Sector	Male	25-29	Laboratory staff (technologists and technicians)	Diploma	Official international health organisation sites and media e.g WHO, CDC, Official government sites and media e.g Ministry of health circulars, News Media e.g TV, radios, magazines, newspapers, Social Media e.g Whatsapp, Facebook, Twitter, Instagram, Medical Journals and other research sites	Fever, Headache, Myalgia (muscle pain), Smell disturbance, Sore throat, Diarrhoea, Cough	TRUE	FALSE	FALSE	FALSE	TRUE	TRUE	FALSE	TRUE	Kiambu L4 Hospital	Inform the Medical Superintendent or hospital in charge, Isolate the patient and the patient relatives, Send the patient and relatives to the holding area, Inform the disease surveillance coordinator, Call the subcounty COVID hotline, Send the paitent to the lab for the COVID-19test, Give the patient a mask, Find and use the case definition to decide	Case investigation form	Strongly disagree	strongly agree	strongly agree	Strongly agree	Strongly agree	Strongly agree	Strongly agree	Yes	strongly agree	strongly agree	Strongly Disagree	strongly agree	Strongly agree	Agree	Always	Always	Always	Always	Always	Always	Strongly Agree
23/03/2021 14:50:26	Kiambu County	Level 4	Female	35-39	Dental Technologists/Community Oral Health Officers	Diploma	Official international health organisation sites and media e.g WHO, CDC, Continuous medical education fora	Fever, Headache, Myalgia (muscle pain), Smell disturbance, Sore throat, Runny nose, Sneezing, Diarrhoea, Cough	TRUE	FALSE	FALSE	FALSE	TRUE	TRUE	FALSE	TRUE	Tigoni L4 Hospital	Inform the Medical Superintendent or hospital in charge, Inform the disease surveillance coordinator, Call the subcounty COVID hotline, Give the patient a mask, Find and use the case definition to decide	I dont know	not sure	agree	agree	Not sure	Not sure	i dont know	Not sure	Yes	not sure	not sure	Neutral	disagree	Strongly disagree	Disagree	Always	Always	Always	Always	Occasional	Never	disagree
23/03/2021 15:15:10	Kiambu County	Level 4	Female	25-29	Laboratory staff (technologists and technicians)	Diploma	Official international health organisation sites and media e.g WHO, CDC, Official government sites and media e.g Ministry of health circulars, News Media e.g TV, radios, magazines, newspapers, Social Media e.g Whatsapp, Facebook, Twitter, Instagram, Medical Journals and other research sites	Fever, Headache, Myalgia (muscle pain), Sore throat, Runny nose, Sneezing, Diarrhoea, Cough	TRUE	FALSE	FALSE	FALSE	TRUE	TRUE	FALSE	TRUE	Tigoni L4 Hospital	Inform the Medical Superintendent or hospital in charge, Isolate the patient and the patient relatives, Inform the disease surveillance coordinator, Call the subcounty COVID hotline, Send the paitent to the lab for the COVID-19test	Patient notes, Case investigation form, Case definition form, Clinical register	not sure	agree	agree	Not sure	Agree	Agree	Not sure	Maybe	agree	agree	Strongly Agree	strongly agree	Agree	Agree	Always	Always	Always	Always	Never	Always	Agree
23/03/2021 16:22:11	Kiambu County	Level 2	Male	55-59	Laboratory staff (technologists and technicians)	Certificate	Official international health organisation sites and media e.g WHO, CDC, Social Media e.g Whatsapp, Facebook, Twitter, Instagram, Medical Journals and other research sites	Fever, Smell disturbance, Sore throat, Runny nose, Sneezing, Cough	TRUE	FALSE	FALSE	FALSE	TRUE	TRUE	FALSE	TRUE	Lari L4 Hospital	Send the patient and relatives to the holding area, Inform the disease surveillance coordinator, Call the subcounty COVID hotline, Find and use the case definition to decide	Case investigation form	i dont know	strongly agree	agree	Not sure	Agree	Not sure	Agree	Yes	agree	agree	Agree	agree	Not sure	Not sure	Always	i dont see patients	Always	Always	Always	Occasional	Agree
23/03/2021 16:31:38	Kiambu County	Private Sector	Male	25-29	Clinical Officers	Diploma	Official international health organisation sites and media e.g WHO, CDC, Official government sites and media e.g Ministry of health circulars, News Media e.g TV, radios, magazines, newspapers, Social Media e.g Whatsapp, Facebook, Twitter, Instagram, Medical Journals and other research sites, Continuous medical education fora	Fever, Headache, Myalgia (muscle pain), Smell disturbance, Sore throat, Runny nose, Sneezing, Diarrhoea, Cough	TRUE	FALSE	FALSE	FALSE	TRUE	TRUE	FALSE	TRUE	Tigoni L4 Hospital	Inform the Medical Superintendent or hospital in charge, Isolate the patient and the patient relatives, Send the patient and relatives to the holding area, Give the patient a mask, Find and use the case definition to decide	Patient notes, Case definition form, Clinical register	Strongly disagree	strongly agree	strongly agree	Agree	Strongly disagree	Disagree	Disagree	No	strongly agree	not sure	Neutral	not sure	Disagree	Not sure	Always	Never	Always	Always	Never	Always	not sure
23/03/2021 16:32:11	Kiambu County	Level 4	Female	20-24	Community Health Assistants (CHAs)/Community Health Extension Workers (CHEWs)	Certificate	Official government sites and media e.g Ministry of health circulars	Fever, Headache, Myalgia (muscle pain)	TRUE	FALSE	FALSE	FALSE	TRUE	TRUE	FALSE	TRUE	Tigoni L4 Hospital	Inform the Medical Superintendent or hospital in charge, Isolate the patient and the patient relatives, Inform the disease surveillance coordinator, Send the paitent to the lab for the COVID-19test, Give the patient a mask, Find and use the case definition to decide	Clinical register	agree	agree	agree	Agree	Agree	Agree	Agree	Yes	agree	agree	Agree	agree	Agree	Agree	Always	Always	Always	Always	Never	Always	Agree
23/03/2021 17:25:52	Kiambu County	Level 2	Prefer not to say	25-29	Laboratory staff (technologists and technicians)	Diploma	Official international health organisation sites and media e.g WHO, CDC, Official government sites and media e.g Ministry of health circulars, News Media e.g TV, radios, magazines, newspapers, Social Media e.g Whatsapp, Facebook, Twitter, Instagram, Medical Journals and other research sites, Continuous medical education fora	Fever, Headache, Smell disturbance, Sore throat, Cough	TRUE	FALSE	TRUE	FALSE	TRUE	TRUE	FALSE	TRUE	Tigoni L4 Hospital	Inform the disease surveillance coordinator, Give the patient a mask, Find and use the case definition to decide	Case investigation form, Clinical register	disagree	agree	agree	Agree	Strongly disagree	Strongly agree	Strongly disagree	No	agree	strongly agree	Agree	agree	Strongly disagree	Disagree	Never	Never	Always	Never	Never	Always	Strongly disagree
23/03/2021 17:37:49	Kiambu County	Private Sector	Male	50-54	Medical Officers/Consultants	Masters	Official international health organisation sites and media e.g WHO, CDC	Fever, Headache, Myalgia (muscle pain), Smell disturbance, Sore throat, Seizures, Runny nose, Sneezing, Hair loss, Diarrhoea, Cough, Confusion	TRUE	FALSE	FALSE	FALSE	TRUE	TRUE	FALSE	TRUE	i dont know	Find and use the case definition to decide	I dont know	Strongly disagree	agree	agree	Agree	Disagree	Agree	Strongly disagree	No	disagree	disagree	Neutral	not sure	Disagree	Not sure	Always	Never	Always	Always	Never	Always	not sure
23/03/2021 20:37:38	Kiambu County	Private Sector	Male	25-29	Laboratory staff (technologists and technicians)	Diploma	Official international health organisation sites and media e.g WHO, CDC, Official government sites and media e.g Ministry of health circulars, News Media e.g TV, radios, magazines, newspapers, Social Media e.g Whatsapp, Facebook, Twitter, Instagram	Fever, Headache, Cough	TRUE	FALSE	FALSE	FALSE	TRUE	TRUE	FALSE	TRUE	Thika L5 Hospital	Inform the Medical Superintendent or hospital in charge, Inform the disease surveillance coordinator, Call the subcounty COVID hotline	Case investigation form	disagree	agree	agree	Agree	Agree	Agree	Agree	Yes	agree	agree	Agree	agree	Agree	Agree	Always	Occasional	Always	Always	Always	Always	Agree
23/03/2021 21:17:35	Kiambu County	Level 5	Male	25-29	Health Records and Information Officers and staff	Diploma	Official international health organisation sites and media e.g WHO, CDC, Official government sites and media e.g Ministry of health circulars, News Media e.g TV, radios, magazines, newspapers, Social Media e.g Whatsapp, Facebook, Twitter, Instagram, Medical Journals and other research sites, Continuous medical education fora	Fever, Headache, Myalgia (muscle pain), Sore throat, Runny nose, Diarrhoea, Cough	TRUE	TRUE	I dont know	I dont know	TRUE	TRUE	FALSE	TRUE	Tigoni L4 Hospital	Inform the Medical Superintendent or hospital in charge, Isolate the patient and the patient relatives, Send the patient and relatives to the holding area, Inform the disease surveillance coordinator, Call the subcounty COVID hotline, Give the patient a mask, Find and use the case definition to decide	Patient notes, Case investigation form, Case definition form, Clinical register	not sure	strongly agree	strongly agree	Strongly agree	Agree	i dont see patients	Strongly agree	Yes	not sure	not sure	Strongly Agree	strongly agree	Disagree	Not sure	Always	i dont see patients	Always	Always	Always	Always	Agree
23/03/2021 22:42:47	Kiambu County	Private Sector	Female	25-29	Medical Social Workers	Diploma	Official international health organisation sites and media e.g WHO, CDC, Official government sites and media e.g Ministry of health circulars, News Media e.g TV, radios, magazines, newspapers, Social Media e.g Whatsapp, Facebook, Twitter, Instagram, Medical Journals and other research sites, Continuous medical education fora	Fever, Headache, Myalgia (muscle pain), Smell disturbance, Sore throat, Runny nose, Sneezing, Diarrhoea, Cough	TRUE	FALSE	FALSE	FALSE	TRUE	TRUE	FALSE	TRUE	Kiambu L4 Hospital	Inform the Medical Superintendent or hospital in charge, Isolate the patient and the patient relatives, Send the patient and relatives to the holding area, Call the subcounty COVID hotline, Send the paitent to the lab for the COVID-19test, Give the patient a mask, Find and use the case definition to decide	Case investigation form	Strongly disagree	strongly agree	strongly agree	Agree	Agree	Agree	Agree	Maybe	agree	agree	Agree	not sure	Not sure	Agree	Always	Always	Always	Always	Always	Always	Strongly Agree
23/03/2021 22:52:12	Kiambu County	Level 5	Female	50-54	Laboratory staff (technologists and technicians)	Bachelors (undergraduate degree)	Official international health organisation sites and media e.g WHO, CDC, Official government sites and media e.g Ministry of health circulars, News Media e.g TV, radios, magazines, newspapers, Social Media e.g Whatsapp, Facebook, Twitter, Instagram, Medical Journals and other research sites	Fever, Headache, Myalgia (muscle pain), Sore throat, Sneezing, Cough	TRUE	FALSE	FALSE	FALSE	TRUE	TRUE	FALSE	TRUE	Tigoni L4 Hospital	Send the patient and relatives to the holding area, Inform the disease surveillance coordinator, Give the patient a mask, Find and use the case definition to decide	Case investigation form	i dont know	Strongly disagree	strongly disagree	i dont see patients	Agree	Agree	Agree	Yes	not sure	disagree	Strongly Agree	agree	Disagree	Disagree	Always	Always	Always	Always	Always	Always	disagree
24/03/2021 00:42:43	Kiambu County	Level 4	Male	30-34	Community Health Volunteers	Diploma	Official international health organisation sites and media e.g WHO, CDC, Official government sites and media e.g Ministry of health circulars, News Media e.g TV, radios, magazines, newspapers, Social Media e.g Whatsapp, Facebook, Twitter, Instagram, Continuous medical education fora	Fever, Headache, Sore throat, Cough, Confusion	TRUE	TRUE	FALSE	FALSE	TRUE	TRUE	FALSE	TRUE	Tigoni L4 Hospital	Inform the Medical Superintendent or hospital in charge, Call the subcounty COVID hotline	Case definition form	disagree	agree	agree	Agree	Not sure	Agree	Agree	Yes	not sure	not sure	Agree	not sure	Disagree	Disagree	Always	Never	Always	i dont see patients	Occasional	Always	Agree
24/03/2021 06:54:51	Kiambu County	Level 4	Female	30-34	Dental Officers/Consultants	Masters	Official international health organisation sites and media e.g WHO, CDC, Official government sites and media e.g Ministry of health circulars, News Media e.g TV, radios, magazines, newspapers, Social Media e.g Whatsapp, Facebook, Twitter, Instagram, Medical Journals and other research sites, Continuous medical education fora	Fever, Headache, Myalgia (muscle pain), Smell disturbance, Sore throat, Runny nose, Sneezing, Diarrhoea, Cough, Confusion	TRUE	FALSE	TRUE	FALSE	TRUE	TRUE	FALSE	TRUE	Tigoni L4 Hospital	Isolate the patient and the patient relatives, Send the patient and relatives to the holding area, Inform the disease surveillance coordinator, Call the subcounty COVID hotline, Give the patient a mask, Find and use the case definition to decide	Case investigation form	disagree	strongly agree	strongly agree	Disagree	Not sure	Agree	Not sure	Maybe	disagree	not sure	Agree	agree	Not sure	Not sure	Always	Always	Always	Occasional	i dont see patients	i dont see patients	Agree
24/03/2021 08:03:02	Kiambu County	Level 2	Female	55-59	Nurses	Bachelors (undergraduate degree)	Official international health organisation sites and media e.g WHO, CDC, Official government sites and media e.g Ministry of health circulars, News Media e.g TV, radios, magazines, newspapers, Continuous medical education fora	Fever, Headache, Myalgia (muscle pain), Smell disturbance, Sore throat, Runny nose, Sneezing, Diarrhoea, Cough	TRUE	FALSE	TRUE	FALSE	TRUE	TRUE	FALSE	TRUE	Tigoni L4 Hospital	Isolate the patient and the patient relatives, Send the patient and relatives to the holding area, Inform the disease surveillance coordinator, Call the subcounty COVID hotline, Give the patient a mask	Case investigation form, Case definition form, Clinical register	i dont know	strongly agree	strongly disagree	Strongly agree	Disagree	Agree	Agree	Yes	strongly disagree	Strongly disagree	Strongly Disagree	strongly agree	Strongly disagree	Strongly agree	Always	Occasional	Always	Always	Always	Always	Strongly disagree
24/03/2021 10:54:01	Kiambu County	Level 4	Female	55-59	Nutritionists	Diploma	Official international health organisation sites and media e.g WHO, CDC, Official government sites and media e.g Ministry of health circulars, News Media e.g TV, radios, magazines, newspapers	Fever, Headache, Myalgia (muscle pain), Smell disturbance, Sore throat, Runny nose, Diarrhoea, Cough, Confusion, Burning sensetional	TRUE	FALSE	TRUE	FALSE	TRUE	TRUE	FALSE	TRUE	Tigoni L4 Hospital	Send the patient and relatives to the holding area, Inform the disease surveillance coordinator, Call the subcounty COVID hotline, Give the patient a mask	Case investigation form	Strongly disagree	agree	agree	Agree	Disagree	Agree	Agree	Yes	disagree	disagree	Strongly Agree	agree	Disagree	Disagree	Always	Occasional	Always	Always	Never	Occasional	disagree
24/03/2021 11:17:48	Kiambu County	Level 1	Female	50-54	Community Health Volunteers	Certificate	Official international health organisation sites and media e.g WHO, CDC, Official government sites and media e.g Ministry of health circulars, News Media e.g TV, radios, magazines, newspapers, Social Media e.g Whatsapp, Facebook, Twitter, Instagram, Continuous medical education fora	Fever, Headache, Myalgia (muscle pain), Sore throat, Sneezing, Diarrhoea, Cough	TRUE	FALSE	FALSE	FALSE	TRUE	TRUE	FALSE	TRUE	Tigoni L4 Hospital	Inform the disease surveillance coordinator, Call the subcounty COVID hotline, Give the patient a mask	Patient notes, Case investigation form, Case definition form	not sure	agree	agree	Agree	Agree	Agree	Agree	Yes	agree	agree	Agree	agree	Agree	Agree	i dont see patients	i dont see patients	Always	i dont see patients	Occasional	Always	i dont see patients
24/03/2021 11:18:01	Kiambu County	County Official	Female	40-44	Nutritionists	Bachelors (undergraduate degree)	Official international health organisation sites and media e.g WHO, CDC, Official government sites and media e.g Ministry of health circulars, News Media e.g TV, radios, magazines, newspapers, Social Media e.g Whatsapp, Facebook, Twitter, Instagram	Fever, Headache, Sore throat, Cough	TRUE	FALSE	TRUE	FALSE	TRUE	TRUE	FALSE	TRUE	Tigoni L4 Hospital	Inform the Medical Superintendent or hospital in charge, Isolate the patient and the patient relatives, Send the patient and relatives to the holding area, Inform the disease surveillance coordinator, Give the patient a mask	I dont know	Strongly disagree	strongly agree	agree	Disagree	Agree	Agree	Not sure	Maybe	agree	agree	Agree	agree	Agree	Agree	Always	Always	Always	i dont see patients	i dont see patients	i dont see patients	Agree
24/03/2021 13:03:21	Kiambu County	Subcounty Official	Male	55-59	Health Administrative officers and staff	Diploma	Official government sites and media e.g Ministry of health circulars	Fever, Headache, Myalgia (muscle pain), Smell disturbance, Diarrhoea, Cough	TRUE	FALSE	FALSE	FALSE	TRUE	TRUE	TRUE	TRUE	Tigoni L4 Hospital	Isolate the patient and the patient relatives	Patient notes, Case investigation form, Case definition form, Clinical register	Strongly disagree	agree	agree	Strongly agree	Disagree	Agree	Not sure	Maybe	not sure	not sure	Disagree	not sure	Agree	Not sure	Always	i dont see patients	Always	Always	i dont see patients	Occasional	not sure
24/03/2021 15:37:54	Kiambu County	Level 4	Female	55-59	Laboratory staff (technologists and technicians)	Certificate	Official international health organisation sites and media e.g WHO, CDC, Official government sites and media e.g Ministry of health circulars, News Media e.g TV, radios, magazines, newspapers, Social Media e.g Whatsapp, Facebook, Twitter, Instagram, Continuous medical education fora	Fever, Headache, Myalgia (muscle pain), Smell disturbance, Sore throat, Seizures, Diarrhoea, Cough, Confusion	TRUE	TRUE	FALSE	FALSE	TRUE	TRUE	FALSE	TRUE	Tigoni L4 Hospital	Isolate the patient and the patient relatives, Send the patient and relatives to the holding area, Inform the disease surveillance coordinator, Give the patient a mask, Find and use the case definition to decide	Patient notes, Case definition form, Clinical register	disagree	agree	agree	Agree	Disagree	Agree	Agree	Yes	disagree	disagree	Agree	agree	Disagree	Agree	Always	Always	Always	Always	Never	Occasional	disagree
24/03/2021 17:52:39	Kiambu County	Private Sector	Female	30-34	Clinical Officers	Diploma	Official government sites and media e.g Ministry of health circulars, News Media e.g TV, radios, magazines, newspapers, Continuous medical education fora	Fever, Headache, Myalgia (muscle pain), Smell disturbance, Sore throat, Runny nose	TRUE	FALSE	TRUE	FALSE	TRUE	TRUE	FALSE	TRUE	Thika L5 Hospital	Inform the Medical Superintendent or hospital in charge, Isolate the patient and the patient relatives, Send the patient and relatives to the holding area, Inform the disease surveillance coordinator, Call the subcounty COVID hotline, Send the paitent to the lab for the COVID-19test, Give the patient a mask, Find and use the case definition to decide	Patient notes, Case investigation form, Case definition form, Clinical register	Strongly disagree	strongly agree	strongly agree	Agree	Strongly agree	Strongly agree	Disagree	No	disagree	disagree	Neutral	disagree	Disagree	Disagree	Always	Always	Always	Always	Never	Always	disagree
25/03/2021 08:41:27	Kiambu County	Level 4	Female	30-34	Nurses	Diploma	Official international health organisation sites and media e.g WHO, CDC, Official government sites and media e.g Ministry of health circulars, News Media e.g TV, radios, magazines, newspapers, Social Media e.g Whatsapp, Facebook, Twitter, Instagram, Medical Journals and other research sites, Continuous medical education fora	Fever, Headache, Smell disturbance, Sore throat, Runny nose, Sneezing, Cough	TRUE	FALSE	FALSE	FALSE	TRUE	TRUE	FALSE	TRUE	Tigoni L4 Hospital	Inform the Medical Superintendent or hospital in charge, Isolate the patient and the patient relatives, Inform the disease surveillance coordinator	Case definition form	disagree	agree	agree	Not sure	Not sure	Disagree	Not sure	Maybe	not sure	disagree	Agree	not sure	Strongly agree	Not sure	Occasionally	Never	Always	Occasional	Always	Never	disagree
25/03/2021 12:51:22	Kiambu County	Level 2	Female	45-49	Nurses	Diploma	Official international health organisation sites and media e.g WHO, CDC, Official government sites and media e.g Ministry of health circulars, News Media e.g TV, radios, magazines, newspapers, Medical Journals and other research sites, Continuous medical education fora	Fever, Headache, Myalgia (muscle pain), Smell disturbance, Sore throat, Runny nose, Sneezing, Diarrhoea, Cough, Confusion	TRUE	FALSE	FALSE	FALSE	TRUE	TRUE	FALSE	TRUE	Tigoni L4 Hospital	Inform the Medical Superintendent or hospital in charge, Isolate the patient and the patient relatives, Inform the disease surveillance coordinator, Call the subcounty COVID hotline, Give the patient a mask	Case investigation form	disagree	agree	agree	Agree	Disagree	Agree	Disagree	Maybe	disagree	disagree	Agree	agree	Disagree	Disagree	Always	Always	Always	Always	Never	Occasional	Agree
25/03/2021 17:47:02	Kiambu County	Level 1	Female	35-39	Community Health Volunteers	Certificate	Official international health organisation sites and media e.g WHO, CDC, Official government sites and media e.g Ministry of health circulars, News Media e.g TV, radios, magazines, newspapers, Social Media e.g Whatsapp, Facebook, Twitter, Instagram, Continuous medical education fora	Fever, Headache, Myalgia (muscle pain), Smell disturbance, Sore throat, Runny nose, Diarrhoea, Cough, Confusion, General body pain	TRUE	TRUE	FALSE	FALSE	TRUE	TRUE	FALSE	TRUE	Tigoni L4 Hospital	Inform the Medical Superintendent or hospital in charge, Isolate the patient and the patient relatives, Inform the disease surveillance coordinator, Call the subcounty COVID hotline	Patient notes, Case investigation form, Case definition form, Clinical register	disagree	agree	agree	Agree	Agree	Agree	Agree	Yes	agree	agree	Agree	agree	Agree	Agree	Always	Always	Always	Always	Always	Always	Agree
26/03/2021 07:36:42	Kiambu County	Level 5	Male	30-34	Health Administrative officers and staff	Bachelors (undergraduate degree)	Official international health organisation sites and media e.g WHO, CDC, News Media e.g TV, radios, magazines, newspapers, Social Media e.g Whatsapp, Facebook, Twitter, Instagram	Fever, Headache, Smell disturbance, Cough	TRUE	FALSE	FALSE	FALSE	TRUE	TRUE	FALSE	TRUE	Tigoni L4 Hospital	Send the patient and relatives to the holding area, Give the patient a mask, Find and use the case definition to decide	Case investigation form	disagree	strongly agree	strongly agree	Disagree	Agree	Strongly agree	Agree	Yes	not sure	not sure	Strongly Agree	agree	Strongly disagree	Not sure	Always	i dont see patients	Always	i dont see patients	i dont see patients	Occasional	Agree
27/03/2021 13:10:13	Kiambu County	Level 5	Female	30-34	Medical Officers/Consultants	Masters	Official international health organisation sites and media e.g WHO, CDC, Official government sites and media e.g Ministry of health circulars, News Media e.g TV, radios, magazines, newspapers, Social Media e.g Whatsapp, Facebook, Twitter, Instagram, Medical Journals and other research sites, Continuous medical education fora	Fever, Headache, Myalgia (muscle pain), Smell disturbance, Sore throat, Diarrhoea, Cough	TRUE	FALSE	FALSE	FALSE	TRUE	TRUE	FALSE	TRUE	Tigoni L4 Hospital	Inform the Medical Superintendent or hospital in charge, Isolate the patient and the patient relatives, Inform the disease surveillance coordinator	I dont know	Strongly disagree	not sure	agree	Strongly agree	Agree	Agree	Strongly disagree	No	strongly disagree	Strongly disagree	Neutral	not sure	Strongly disagree	Agree	Always	Occasional	Always	Always	Occasional	Occasional	not sure
27/03/2021 15:32:25	Kiambu County	Level 2	Female	55-59	Nurses	Certificate	Official government sites and media e.g Ministry of health circulars	Fever, Headache, Myalgia (muscle pain), Smell disturbance, Sore throat, Runny nose, Sneezing, Diarrhoea, Cough	TRUE	FALSE	I dont know	FALSE	TRUE	TRUE	FALSE	TRUE	Tigoni L4 Hospital	Isolate the patient and the patient relatives, Send the patient and relatives to the holding area, Inform the disease surveillance coordinator, Call the subcounty COVID hotline, Send the paitent to the lab for the COVID-19test, Give the patient a mask	Patient notes, Case investigation form, Case definition form, Clinical register	disagree	strongly agree	strongly disagree	Agree	Disagree	Disagree	Not sure	Yes	agree	agree	Agree	agree	Agree	Agree	Always	Always	Always	Always	Always	Always	Agree
2021-01-04 15:47:32	Kiambu County	Level 5	Male	40-44	Ambulance Drivers	Diploma	Official government sites and media e.g Ministry of health circulars	Headache, Smell disturbance, Sore throat, Cough	TRUE	TRUE	FALSE	FALSE	TRUE	TRUE	FALSE	TRUE	Tigoni L4 Hospital	Isolate the patient and the patient relatives, Send the patient and relatives to the holding area, Send the paitent to the lab for the COVID-19test, Give the patient a mask, Find and use the case definition to decide	Case investigation form	disagree	agree	agree	Agree	Disagree	Agree	Agree	Yes	strongly agree	agree	Neutral	agree	Not sure	Agree	Always	Always	Always	i dont see patients	i dont see patients	Always	Strongly Agree
20/05/2021 09:09:11	Kiambu County	Level 3	Female	40-44	Nurses	Diploma	Official international health organisation sites and media e.g WHO, CDC, Official government sites and media e.g Ministry of health circulars, News Media e.g TV, radios, magazines, newspapers, Social Media e.g Whatsapp, Facebook, Twitter, Instagram	Fever, Headache, Sneezing, Confusion	FALSE	TRUE	FALSE	FALSE	TRUE	FALSE	FALSE	TRUE	Thika L5 Hospital	Inform the Medical Superintendent or hospital in charge, Isolate the patient and the patient relatives	Clinical register	not sure	not sure	not sure	Agree	Agree	Agree	Not sure	Maybe	agree	agree	Agree	agree	Agree	Agree	Always	Always	Always	Always	Always	Always	Agree
20/05/2021 09:24:55	Kiambu County	Level 3	Female	30-34	Nurses	Diploma	Official government sites and media e.g Ministry of health circulars, Medical Journals and other research sites	Fever, Headache, Cough, Confusion	FALSE	FALSE	FALSE	FALSE	TRUE	FALSE	FALSE	TRUE	Thika L5 Hospital	Inform the Medical Superintendent or hospital in charge	Patient notes	Strongly disagree	not sure	not sure	Agree	Not sure	Agree	Agree	Yes	agree	agree	Agree	agree	Agree	Agree	Always	Always	Always	Always	Always	Always	Agree
20/05/2021 09:32:45	Kiambu County	Level 3	Female	50-54	Nurses	Diploma	Official government sites and media e.g Ministry of health circulars, News Media e.g TV, radios, magazines, newspapers, Social Media e.g Whatsapp, Facebook, Twitter, Instagram	Fever, Headache, Cough	FALSE	FALSE	FALSE	FALSE	TRUE	FALSE	FALSE	TRUE	Thika L5 Hospital	Inform the Medical Superintendent or hospital in charge, Isolate the patient and the patient relatives	Clinical register	Strongly disagree	not sure	not sure	Agree	Agree	Agree	Agree	Yes	agree	agree	Agree	agree	Agree	Agree	Always	Always	Always	Always	Always	Always	Agree
20/05/2021 09:41:20	Kiambu County	Level 3	Female	25-29	Nurses	Diploma	Official international health organisation sites and media e.g WHO, CDC, Official government sites and media e.g Ministry of health circulars, News Media e.g TV, radios, magazines, newspapers	Fever, Headache, Confusion	FALSE	FALSE	FALSE	FALSE	TRUE	FALSE	FALSE	TRUE	Thika L5 Hospital	Inform the Medical Superintendent or hospital in charge, Isolate the patient and the patient relatives	Clinical register	Strongly disagree	Strongly disagree	not sure	Agree	Agree	Agree	Agree	Yes	agree	agree	Agree	agree	Agree	Agree	Always	Always	Always	Always	Always	Always	Agree
20/05/2021 09:49:55	Kiambu County	Level 3	Female	40-44	Nurses	Diploma	News Media e.g TV, radios, magazines, newspapers, Social Media e.g Whatsapp, Facebook, Twitter, Instagram, Continuous medical education fora	Fever, Headache, Smell disturbance, Cough	TRUE	FALSE	FALSE	FALSE	TRUE	TRUE	TRUE	TRUE	Thika L5 Hospital	Isolate the patient and the patient relatives, Inform the disease surveillance coordinator, Call the subcounty COVID hotline	Case investigation form	agree	agree	agree	Agree	Strongly disagree	Strongly disagree	Strongly disagree	No	disagree	disagree	Disagree	agree	Disagree	Disagree	Always	Always	Always	Always	Never	Always	not sure
20/05/2021 09:52:02	Kiambu County	Level 5	Prefer not to say	40-44	Medical Officers/Consultants	Bachelors (undergraduate degree)	Official international health organisation sites and media e.g WHO, CDC	Headache, Myalgia (muscle pain), Runny nose, Diarrhoea, Confusion	FALSE	TRUE	TRUE	TRUE	TRUE	TRUE	TRUE	TRUE	Tigoni L4 Hospital	Inform the Medical Superintendent or hospital in charge	Case investigation form	Strongly disagree	Strongly disagree	strongly disagree	Strongly disagree	Strongly disagree	Strongly disagree	Strongly disagree	No	strongly disagree	disagree	Disagree	disagree	Strongly disagree	Strongly disagree	Always	Always	Always	Always	Always	Always	Strongly disagree
20/05/2021 09:55:41	Kiambu County	Level 5	Male	30-34	Nurses	PhD	Official government sites and media e.g Ministry of health circulars, News Media e.g TV, radios, magazines, newspapers, Social Media e.g Whatsapp, Facebook, Twitter, Instagram	Headache, Runny nose, Sneezing, Cough, Confusion	TRUE	TRUE	FALSE	TRUE	TRUE	TRUE	TRUE	TRUE	Kiambu L4 Hospital	Isolate the patient and the patient relatives, Give the patient a mask, Find and use the case definition to decide	Case definition form	agree	agree	agree	Not sure	Not sure	Not sure	Not sure	Yes	not sure	not sure	Neutral	not sure	Not sure	Not sure	Always	Always	Always	Always	Always	Always	disagree
20/05/2021 09:56:30	Kiambu County	Level 3	Female	45-49	Nurses	Diploma	Official international health organisation sites and media e.g WHO, CDC, Official government sites and media e.g Ministry of health circulars, News Media e.g TV, radios, magazines, newspapers, Social Media e.g Whatsapp, Facebook, Twitter, Instagram, Medical Journals and other research sites	Fever, Headache, Sore throat, Sneezing, Diarrhoea, Cough, Confusion	FALSE	FALSE	FALSE	FALSE	TRUE	FALSE	FALSE	TRUE	Thika L5 Hospital	Inform the Medical Superintendent or hospital in charge, Isolate the patient and the patient relatives	Clinical register	not sure	not sure	not sure	Agree	Agree	Agree	Strongly disagree	Yes	agree	agree	Agree	agree	Agree	Agree	Always	Always	Always	Always	Always	Always	Agree
20/05/2021 10:04:28	Kiambu County	Level 3	Female	40-44	Nurses	Diploma	Official international health organisation sites and media e.g WHO, CDC, Official government sites and media e.g Ministry of health circulars, News Media e.g TV, radios, magazines, newspapers, Social Media e.g Whatsapp, Facebook, Twitter, Instagram, Medical Journals and other research sites	Fever, Headache, Myalgia (muscle pain), Diarrhoea, Cough, Confusion	FALSE	FALSE	FALSE	FALSE	TRUE	FALSE	FALSE	TRUE	Thika L5 Hospital	Inform the Medical Superintendent or hospital in charge, Isolate the patient and the patient relatives, Send the patient and relatives to the holding area	Clinical register	not sure	Strongly disagree	strongly disagree	Not sure	Not sure	Agree	Agree	Yes	agree	agree	Agree	agree	Agree	Agree	Always	Always	Always	Always	Always	Always	Agree
20/05/2021 10:04:41	Kiambu County	Level 4	Female	30-34	Medical Officers/Consultants	Bachelors (undergraduate degree)	Official international health organisation sites and media e.g WHO, CDC	Fever, Headache, Myalgia (muscle pain), Sore throat, Runny nose, Sneezing, Diarrhoea, Cough, Confusion	TRUE	FALSE	FALSE	FALSE	TRUE	TRUE	FALSE	TRUE	Tigoni L4 Hospital	Inform the Medical Superintendent or hospital in charge	Case investigation form	Strongly disagree	agree	agree	Agree	Disagree	Disagree	Strongly disagree	No	strongly disagree	Strongly disagree	Strongly Disagree	Strongly disagree	Agree	Agree	Always	Always	Always	Always	Always	Always	Strongly disagree
20/05/2021 10:05:56	Kiambu County	Level 5	Male	30-34	Nurses	Bachelors (undergraduate degree)	Official international health organisation sites and media e.g WHO, CDC, Official government sites and media e.g Ministry of health circulars, News Media e.g TV, radios, magazines, newspapers, Social Media e.g Whatsapp, Facebook, Twitter, Instagram	Smell disturbance, Sneezing, Cough	FALSE	TRUE	FALSE	FALSE	FALSE	TRUE	FALSE	FALSE	Thika L5 Hospital	Inform the Medical Superintendent or hospital in charge, Send the paitent to the lab for the COVID-19test	Case investigation form	Strongly disagree	disagree	not sure	Not sure	Strongly disagree	Strongly disagree	Not sure	Yes	not sure	not sure	Disagree	agree	Not sure	Not sure	Always	Always	Always	Always	Always	Always	Agree
20/05/2021 10:11:45	Kiambu County	Level 3	Female	30-34	Nurses	Diploma	Official government sites and media e.g Ministry of health circulars	Fever, Headache, Sore throat, Diarrhoea	TRUE	FALSE	TRUE	TRUE	TRUE	TRUE	FALSE	TRUE	Tigoni L4 Hospital	Inform the Medical Superintendent or hospital in charge	Patient notes	Strongly disagree	Strongly disagree	strongly agree	Strongly disagree	Strongly agree	Strongly agree	Strongly agree	Yes	strongly agree	Strongly disagree	Strongly Disagree	Strongly disagree	Strongly disagree	Strongly disagree	Always	Always	Always	Always	Always	Always	Strongly disagree
20/05/2021 10:15:03	Kiambu County	Level 4	Male	35-39	Medical Officers/Consultants	Bachelors (undergraduate degree)	Official government sites and media e.g Ministry of health circulars	Fever, Headache, Sore throat, Runny nose, Sneezing, Diarrhoea, Cough, Confusion	TRUE	FALSE	FALSE	FALSE	TRUE	TRUE	FALSE	TRUE	Tigoni L4 Hospital	Inform the Medical Superintendent or hospital in charge	Case investigation form	disagree	disagree	agree	Agree	Agree	Agree	Strongly agree	Yes	strongly agree	not sure	Strongly Disagree	Strongly disagree	Strongly disagree	Strongly disagree	Always	Always	Always	Always	Always	Always	Strongly Agree
20/05/2021 10:15:39	Kiambu County	Level 5	Male	45-49	Medical Officers/Consultants	Masters	Official international health organisation sites and media e.g WHO, CDC	Fever, Myalgia (muscle pain), Sneezing, Diarrhoea, Confusion	TRUE	TRUE	TRUE	TRUE	TRUE	TRUE	TRUE	FALSE	Tigoni L4 Hospital	Inform the Medical Superintendent or hospital in charge	Patient notes	Strongly disagree	Strongly disagree	strongly disagree	Strongly disagree	Strongly disagree	Strongly disagree	Strongly disagree	No	strongly disagree	Strongly disagree	Strongly Disagree	Strongly disagree	Strongly disagree	Strongly disagree	Always	Always	Always	Always	Always	Always	Strongly disagree
20/05/2021 10:16:08	Kiambu County	Level 3	Female	40-44	Nurses	Diploma	Official international health organisation sites and media e.g WHO, CDC, Official government sites and media e.g Ministry of health circulars, News Media e.g TV, radios, magazines, newspapers, Social Media e.g Whatsapp, Facebook, Twitter, Instagram	Fever, Headache, Myalgia (muscle pain), Cough, Confusion	FALSE	TRUE	FALSE	FALSE	TRUE	TRUE	FALSE	TRUE	Thika L5 Hospital	Inform the Medical Superintendent or hospital in charge, Isolate the patient and the patient relatives	Clinical register	not sure	Strongly disagree	not sure	Agree	Agree	Agree	Strongly agree	Yes	agree	agree	Agree	agree	Agree	Agree	Always	Always	Always	Always	Always	Always	Agree
20/05/2021 10:20:10	Kiambu County	Level 2	Female	40-44	Nurses	Diploma	Official international health organisation sites and media e.g WHO, CDC, Official government sites and media e.g Ministry of health circulars, News Media e.g TV, radios, magazines, newspapers, Social Media e.g Whatsapp, Facebook, Twitter, Instagram, Medical Journals and other research sites	Fever, Headache, Diarrhoea, Cough, Confusion	FALSE	FALSE	FALSE	FALSE	TRUE	FALSE	FALSE	TRUE	Thika L5 Hospital	Inform the Medical Superintendent or hospital in charge, Isolate the patient and the patient relatives	Clinical register	not sure	Strongly disagree	not sure	Agree	Agree	Agree	Agree	Yes	agree	agree	Agree	agree	Agree	Agree	Always	Always	Always	Always	Always	Always	Agree
20/05/2021 10:21:23	Kiambu County	Level 5	Male	55-59	Nurses	Diploma	Official government sites and media e.g Ministry of health circulars	Fever, Headache, Sore throat, Hair loss, Diarrhoea, Cough, Confusion	TRUE	TRUE	TRUE	TRUE	TRUE	TRUE	TRUE	TRUE	Tigoni L4 Hospital	Inform the Medical Superintendent or hospital in charge	Patient notes	Strongly disagree	Strongly disagree	strongly disagree	Strongly disagree	Strongly disagree	Strongly disagree	Strongly disagree	No	strongly disagree	Strongly disagree	Strongly Disagree	Strongly disagree	Strongly disagree	Strongly disagree	Always	Always	Always	Always	Always	Always	Strongly disagree
20/05/2021 10:21:31	Kiambu County	Level 5	Prefer not to say	35-39	Medical Officers/Consultants	Masters	Official international health organisation sites and media e.g WHO, CDC	Headache, Myalgia (muscle pain), Sore throat, Cough, Confusion	TRUE	FALSE	TRUE	TRUE	TRUE	TRUE	FALSE	TRUE	Tigoni L4 Hospital	Inform the Medical Superintendent or hospital in charge	Patient notes	Strongly disagree	Strongly disagree	strongly disagree	Strongly disagree	Strongly disagree	Strongly disagree	Strongly disagree	No	strongly disagree	Strongly disagree	Strongly Disagree	Strongly disagree	Strongly disagree	Strongly disagree	Always	Always	Always	Always	Always	Always	Strongly disagree
20/05/2021 10:22:33	Kiambu County	Level 3	Female	35-39	Nurses	Diploma	Official international health organisation sites and media e.g WHO, CDC, Official government sites and media e.g Ministry of health circulars, News Media e.g TV, radios, magazines, newspapers, Social Media e.g Whatsapp, Facebook, Twitter, Instagram	Fever, Headache, Myalgia (muscle pain), Cough	FALSE	TRUE	I dont know	FALSE	FALSE	FALSE	FALSE	TRUE	Thika L5 Hospital	Inform the Medical Superintendent or hospital in charge, Isolate the patient and the patient relatives	Clinical register	agree	not sure	strongly disagree	Not sure	Agree	Agree	Agree	Yes	agree	agree	Agree	agree	Agree	Agree	Always	Always	Always	Always	Always	Always	Agree
20/05/2021 10:27:36	Kiambu County	Level 3	Female	35-39	Nurses	Diploma	Official international health organisation sites and media e.g WHO, CDC, Official government sites and media e.g Ministry of health circulars, News Media e.g TV, radios, magazines, newspapers, Social Media e.g Whatsapp, Facebook, Twitter, Instagram, Medical Journals and other research sites	Fever, Headache, Cough, Confusion	FALSE	FALSE	FALSE	FALSE	TRUE	FALSE	FALSE	TRUE	Thika L5 Hospital	Inform the Medical Superintendent or hospital in charge, Isolate the patient and the patient relatives	Clinical register	disagree	not sure	disagree	Agree	Agree	Agree	Agree	Yes	agree	agree	Agree	agree	Agree	Agree	Always	Always	Always	Always	Always	Always	Agree
20/05/2021 10:28:33	Kiambu County	Level 3	Female	40-44	Nurses	Diploma	Official international health organisation sites and media e.g WHO, CDC, Official government sites and media e.g Ministry of health circulars, News Media e.g TV, radios, magazines, newspapers, Social Media e.g Whatsapp, Facebook, Twitter, Instagram	Fever, Headache, Sneezing, Confusion	FALSE	TRUE	FALSE	FALSE	TRUE	FALSE	FALSE	TRUE	Thika L5 Hospital	Inform the Medical Superintendent or hospital in charge, Isolate the patient and the patient relatives	Clinical register	not sure	not sure	not sure	Agree	Agree	Agree	Not sure	Maybe	agree	agree	Agree	agree	Agree	Agree	Always	Always	Always	Always	Always	Always	Agree
20/05/2021 10:29:05	Kiambu County	Level 5	Prefer not to say	35-39	Medical Officers/Consultants	Masters	Official international health organisation sites and media e.g WHO, CDC	Fever, Headache, Sore throat, Sneezing, Diarrhoea, Confusion	FALSE	TRUE	TRUE	TRUE	TRUE	TRUE	TRUE	TRUE	Tigoni L4 Hospital	Inform the Medical Superintendent or hospital in charge	Patient notes	Strongly disagree	Strongly disagree	strongly disagree	Strongly disagree	Strongly disagree	Strongly disagree	Strongly disagree	Maybe	strongly disagree	Strongly disagree	Strongly Disagree	Strongly disagree	Strongly disagree	Strongly disagree	Always	Always	Always	Always	Always	Always	Strongly disagree
20/05/2021 10:30:55	Kiambu County	Level 5	Male	50-54	Nurses	Diploma	Official government sites and media e.g Ministry of health circulars	Fever, Smell disturbance, Runny nose, Hair loss, Confusion	FALSE	FALSE	FALSE	TRUE	TRUE	TRUE	TRUE	TRUE	Tigoni L4 Hospital	Inform the Medical Superintendent or hospital in charge	Patient notes	Strongly disagree	strongly agree	strongly agree	Strongly agree	Agree	Strongly agree	Not sure	Yes	strongly agree	Strongly disagree	Strongly Disagree	Strongly disagree	Strongly agree	Strongly disagree	Always	Always	Always	Always	Always	Always	Strongly disagree
20/05/2021 10:36:29	Kiambu County	Level 5	Female	50-54	Medical Officers/Consultants	Masters	Official government sites and media e.g Ministry of health circulars	Headache, Myalgia (muscle pain), Smell disturbance, Sneezing, Confusion	FALSE	TRUE	TRUE	TRUE	TRUE	TRUE	TRUE	TRUE	Tigoni L4 Hospital	Inform the Medical Superintendent or hospital in charge	Patient notes	Strongly disagree	Strongly disagree	strongly disagree	Strongly disagree	Strongly disagree	Strongly disagree	Strongly disagree	No	strongly disagree	Strongly disagree	Strongly Disagree	Strongly disagree	Strongly disagree	Strongly disagree	Always	Always	Always	Always	Always	Always	Strongly disagree
20/05/2021 10:38:08	Kiambu County	Level 5	Female	35-39	Nurses	PhD	Official government sites and media e.g Ministry of health circulars, News Media e.g TV, radios, magazines, newspapers, Continuous medical education fora	Fever, Headache, Runny nose, Sneezing, Cough, Confusion	FALSE	FALSE	FALSE	FALSE	I dont know	I dont know	FALSE	FALSE	Thika L5 Hospital	Inform the Medical Superintendent or hospital in charge	Clinical register	not sure	not sure	not sure	Not sure	Strongly disagree	Strongly disagree	Strongly disagree	Yes	not sure	not sure	Neutral	not sure	Not sure	Not sure	Always	Always	Always	Always	Always	Always	not sure
20/05/2021 10:39:27	Kiambu County	Level 3	Female	40-44	Nurses	Diploma	Official government sites and media e.g Ministry of health circulars	Fever, Headache, Myalgia (muscle pain), Sore throat, Runny nose, Sneezing, Hair loss, Diarrhoea	TRUE	FALSE	TRUE	TRUE	TRUE	TRUE	TRUE	TRUE	Tigoni L4 Hospital	Inform the Medical Superintendent or hospital in charge	Case investigation form	Strongly disagree	strongly agree	strongly agree	Strongly agree	Strongly agree	Strongly agree	Strongly agree	Yes	strongly agree	Strongly disagree	Strongly Disagree	Strongly disagree	Strongly agree	Strongly agree	Always	Always	Always	Always	Always	Always	Strongly disagree
20/05/2021 10:45:33	Kiambu County	Level 5	Male	45-49	Nurses	PhD	Social Media e.g Whatsapp, Facebook, Twitter, Instagram, Medical Journals and other research sites, Continuous medical education fora	Fever, Headache, Sneezing, Cough, Confusion	FALSE	FALSE	FALSE	FALSE	FALSE	FALSE	FALSE	FALSE	Thika L5 Hospital	Inform the Medical Superintendent or hospital in charge, Give the patient a mask	Clinical register	not sure	not sure	not sure	Agree	Not sure	Not sure	Strongly disagree	Maybe	not sure	not sure	Neutral	not sure	Not sure	Not sure	Always	Always	Always	Always	Always	Always	not sure
20/05/2021 10:45:39	Kiambu County	Level 5	Female	25-29	Nurses	Diploma	Official international health organisation sites and media e.g WHO, CDC, Official government sites and media e.g Ministry of health circulars, News Media e.g TV, radios, magazines, newspapers, Social Media e.g Whatsapp, Facebook, Twitter, Instagram	Fever, Headache, Cough, Confusion	TRUE	FALSE	I dont know	I dont know	I dont know	I dont know	FALSE	TRUE	Thika L5 Hospital	Inform the Medical Superintendent or hospital in charge, Isolate the patient and the patient relatives	Clinical register	not sure	not sure	not sure	Not sure	Not sure	Not sure	Not sure	Maybe	not sure	agree	Agree	agree	Agree	Agree	Always	Always	Always	Always	Always	Always	not sure
20/05/2021 10:50:08	Kiambu County	Level 5	Female	35-39	Health Administrative officers and staff	Bachelors (undergraduate degree)	Official government sites and media e.g Ministry of health circulars	Fever, Headache, Myalgia (muscle pain), Sore throat, Sneezing, Hair loss, Diarrhoea, Cough, Confusion	TRUE	FALSE	TRUE	TRUE	TRUE	TRUE	TRUE	TRUE	Tigoni L4 Hospital	Inform the Medical Superintendent or hospital in charge	Case definition form	strongly agree	strongly agree	strongly agree	Strongly agree	Strongly agree	Strongly agree	Agree	Yes	strongly disagree	Strongly disagree	Strongly Disagree	Strongly disagree	Strongly disagree	Strongly disagree	Always	Always	Always	Always	Always	Always	Strongly disagree
20/05/2021 10:52:01	Kiambu County	Level 5	Male	25-29	Medical Officers/Consultants	Bachelors (undergraduate degree)	Official international health organisation sites and media e.g WHO, CDC	Headache, Myalgia (muscle pain), Sore throat, Runny nose, Hair loss, Cough, Confusion	FALSE	FALSE	FALSE	TRUE	TRUE	TRUE	TRUE	TRUE	Tigoni L4 Hospital	Inform the Medical Superintendent or hospital in charge	Case investigation form	Strongly disagree	Strongly disagree	strongly disagree	Strongly disagree	Strongly disagree	Strongly disagree	Strongly disagree	No	strongly disagree	Strongly disagree	Strongly Disagree	Strongly disagree	Strongly disagree	Strongly disagree	Always	Always	Always	Always	Always	Always	Strongly disagree
20/05/2021 10:52:53	Kiambu County	Level 5	Female	40-44	Nurses	Diploma	Official international health organisation sites and media e.g WHO, CDC	Fever, Headache, Smell disturbance, Sore throat, Sneezing, Cough	FALSE	FALSE	TRUE	TRUE	TRUE	TRUE	FALSE	TRUE	Tigoni L4 Hospital	Inform the Medical Superintendent or hospital in charge	I dont know	Strongly disagree	disagree	disagree	Disagree	Not sure	Strongly disagree	Strongly disagree	Yes	not sure	not sure	Strongly Disagree	Strongly disagree	Strongly disagree	Strongly disagree	Always	Always	Always	Always	Always	Always	Strongly disagree
20/05/2021 10:53:40	Kiambu County	Level 2	Female	35-39	Nurses	Diploma	Official government sites and media e.g Ministry of health circulars	Fever, Headache, Myalgia (muscle pain), Smell disturbance, Sore throat, Sneezing, Hair loss, Diarrhoea, Cough, Confusion	TRUE	FALSE	TRUE	TRUE	TRUE	TRUE	FALSE	FALSE	Tigoni L4 Hospital	Inform the Medical Superintendent or hospital in charge	Case investigation form	Strongly disagree	strongly agree	strongly agree	Strongly agree	Strongly agree	Strongly agree	Strongly agree	Yes	strongly agree	strongly agree	Strongly Agree	Strongly disagree	Strongly disagree	Strongly disagree	Always	Always	Always	Always	Always	Always	Strongly disagree
20/05/2021 10:55:36	Kiambu County	Level 4	Male	35-39	Health Records and Information Officers and staff	Diploma	Official government sites and media e.g Ministry of health circulars	Fever, Headache, Myalgia (muscle pain), Smell disturbance, Sore throat, Seizures, Runny nose, Sneezing, Hair loss, Diarrhoea, Cough, Confusion	TRUE	TRUE	TRUE	TRUE	TRUE	TRUE	FALSE	FALSE	Tigoni L4 Hospital	Inform the Medical Superintendent or hospital in charge	Case investigation form	Strongly disagree	Strongly disagree	strongly agree	Strongly agree	Strongly agree	Strongly agree	Strongly agree	Yes	strongly agree	strongly agree	Strongly Agree	strongly agree	Strongly agree	Strongly agree	Always	Always	Always	Always	Always	Always	Strongly disagree
20/05/2021 10:55:37	Kiambu County	Level 4	Female	25-29	HTS staff (HIV Testing Services)	Diploma	Official international health organisation sites and media e.g WHO, CDC, Official government sites and media e.g Ministry of health circulars, News Media e.g TV, radios, magazines, newspapers, Social Media e.g Whatsapp, Facebook, Twitter, Instagram	Fever, Headache, Smell disturbance, Sore throat, Sneezing, Cough	TRUE	TRUE	FALSE	FALSE	TRUE	TRUE	FALSE	TRUE	Tigoni L4 Hospital	Inform the Medical Superintendent or hospital in charge, Inform the disease surveillance coordinator, Call the subcounty COVID hotline	Case investigation form	Strongly disagree	agree	agree	Disagree	Strongly disagree	Disagree	Agree	Yes	strongly disagree	Strongly disagree	Strongly Disagree	agree	Strongly disagree	Agree	Always	Always	Always	Always	Never	Never	disagree
20/05/2021 10:56:11	Kiambu County	Level 5	Female	40-44	Nurses	Certificate	Official international health organisation sites and media e.g WHO, CDC	Headache, Myalgia (muscle pain), Sneezing, Diarrhoea, Confusion	TRUE	TRUE	TRUE	TRUE	TRUE	TRUE	TRUE	TRUE	Tigoni L4 Hospital	Inform the Medical Superintendent or hospital in charge	Patient notes	Strongly disagree	agree	agree	Agree	Agree	Strongly disagree	Strongly disagree	Yes	agree	Strongly disagree	Strongly Disagree	Strongly disagree	Strongly disagree	Strongly disagree	Always	Always	Always	Always	Always	Always	Strongly disagree
20/05/2021 10:57:46	Kiambu County	Level 5	Male	25-29	Nurses	Diploma	Official international health organisation sites and media e.g WHO, CDC, Official government sites and media e.g Ministry of health circulars, News Media e.g TV, radios, magazines, newspapers, Social Media e.g Whatsapp, Facebook, Twitter, Instagram	Fever, Headache, Sneezing, Cough, Confusion	TRUE	TRUE	FALSE	FALSE	FALSE	FALSE	FALSE	TRUE	Thika L5 Hospital	Inform the Medical Superintendent or hospital in charge, Isolate the patient and the patient relatives	Clinical register	not sure	not sure	not sure	Agree	Not sure	Agree	Agree	Yes	not sure	not sure	Neutral	not sure	Not sure	Not sure	Always	Always	Always	Always	Always	Always	not sure
20/05/2021 11:03:49	Kiambu County	Level 3	Female	40-44	Nurses	Diploma	Official government sites and media e.g Ministry of health circulars	Fever, Headache, Myalgia (muscle pain), Smell disturbance, Sore throat, Seizures, Runny nose, Sneezing, Hair loss, Diarrhoea, Cough, Confusion	TRUE	TRUE	FALSE	TRUE	TRUE	TRUE	TRUE	TRUE	Tigoni L4 Hospital	Inform the Medical Superintendent or hospital in charge	Case investigation form	Strongly disagree	strongly agree	strongly agree	Strongly agree	Strongly agree	Strongly agree	Strongly disagree	Yes	strongly agree	strongly agree	Strongly Agree	strongly agree	Strongly agree	Strongly agree	Always	Always	Always	Always	Always	Always	Strongly disagree
20/05/2021 11:05:35	Kiambu County	Level 2	Female	25-29	Nurses	Diploma	Official government sites and media e.g Ministry of health circulars	Fever, Headache, Myalgia (muscle pain), Sore throat, Runny nose, Hair loss, Diarrhoea, Cough, Confusion	TRUE	FALSE	FALSE	TRUE	TRUE	TRUE	FALSE	TRUE	Tigoni L4 Hospital	Inform the Medical Superintendent or hospital in charge	Case investigation form	strongly agree	strongly agree	strongly agree	Strongly agree	Strongly agree	Strongly agree	Strongly agree	Yes	strongly agree	Strongly disagree	Strongly Disagree	Strongly disagree	Strongly disagree	Strongly disagree	Always	Always	Always	Always	Always	Always	Strongly disagree
20/05/2021 11:10:14	Kiambu County	Level 3	Female	35-39	Nurses	Diploma	Official government sites and media e.g Ministry of health circulars	Fever, Headache, Myalgia (muscle pain), Sore throat, Seizures, Runny nose, Sneezing, Hair loss, Diarrhoea, Cough, Confusion	TRUE	FALSE	FALSE	FALSE	TRUE	TRUE	FALSE	TRUE	Tigoni L4 Hospital	Inform the Medical Superintendent or hospital in charge	Case investigation form	Strongly disagree	disagree	strongly agree	Strongly agree	Strongly agree	Strongly agree	Strongly disagree	Yes	strongly agree	strongly agree	Strongly Agree	strongly agree	Strongly disagree	Strongly disagree	Always	Always	Always	Always	Always	Always	Strongly disagree
20/05/2021 11:14:00	Kiambu County	Level 2	Female	50-54	Public Health Officers/Community Health Officers and staff	Diploma	News Media e.g TV, radios, magazines, newspapers, Social Media e.g Whatsapp, Facebook, Twitter, Instagram	Fever, Headache, Smell disturbance, Cough	TRUE	TRUE	TRUE	FALSE	TRUE	TRUE	TRUE	TRUE	Tigoni L4 Hospital	Inform the disease surveillance coordinator, Call the subcounty COVID hotline	Case investigation form	agree	agree	agree	Agree	Strongly disagree	Strongly disagree	Disagree	Yes	agree	agree	Disagree	disagree	Strongly disagree	Strongly disagree	Always	Always	Always	Always	Always	Always	Agree
20/05/2021 11:15:59	Kiambu County	Level 4	Female	40-44	Clinical Officers	Diploma	Official government sites and media e.g Ministry of health circulars, News Media e.g TV, radios, magazines, newspapers	Fever, Headache, Myalgia (muscle pain), Smell disturbance, Sore throat, Seizures, Runny nose, Sneezing, Hair loss, Diarrhoea, Cough, Confusion	TRUE	FALSE	FALSE	TRUE	TRUE	TRUE	TRUE	TRUE	Tigoni L4 Hospital	Inform the Medical Superintendent or hospital in charge	Case investigation form	Strongly disagree	strongly agree	strongly agree	Strongly agree	Strongly agree	Strongly agree	Strongly disagree	Yes	strongly agree	strongly agree	Strongly Disagree	Strongly disagree	Strongly agree	Strongly disagree	Always	Always	Always	Always	Always	Always	Strongly disagree
20/05/2021 11:20:27	Kiambu County	Level 5	Prefer not to say	30-34	Nurses	Diploma	Official international health organisation sites and media e.g WHO, CDC	Fever, Headache, Sore throat, Runny nose, Sneezing, Confusion	I dont know	I dont Know	TRUE	TRUE	TRUE	TRUE	TRUE	TRUE	Tigoni L4 Hospital	Inform the Medical Superintendent or hospital in charge	Patient notes	Strongly disagree	Strongly disagree	strongly disagree	Strongly disagree	Strongly disagree	Strongly disagree	Strongly disagree	No	strongly disagree	Strongly disagree	Disagree	disagree	Strongly disagree	Disagree	Always	Always	Always	Always	Always	Always	Strongly disagree
20/05/2021 11:22:08	Kiambu County	Level 2	Female	35-39	Nurses	Certificate	News Media e.g TV, radios, magazines, newspapers, Social Media e.g Whatsapp, Facebook, Twitter, Instagram	Fever, Smell disturbance, Cough	TRUE	TRUE	TRUE	TRUE	TRUE	TRUE	TRUE		Kiambu L4 Hospital	Inform the Medical Superintendent or hospital in charge, Isolate the patient and the patient relatives, Inform the disease surveillance coordinator, Give the patient a mask	Case investigation form, Case definition form	agree	agree	agree	Agree	Disagree	Disagree	Strongly disagree	Yes	agree	agree	Agree	agree	Agree	Agree	Always	Always	Always	Occasional	Occasional	Occasional	Agree
20/05/2021 11:23:38	Kiambu County	Level 2	Female	40-44	Nurses	Diploma	Official international health organisation sites and media e.g WHO, CDC, Official government sites and media e.g Ministry of health circulars	Fever, Headache, Myalgia (muscle pain), Smell disturbance, Sore throat, Seizures, Runny nose, Sneezing, Hair loss, Diarrhoea, Cough, Confusion	TRUE	TRUE	FALSE	TRUE	TRUE	TRUE	FALSE	TRUE	Tigoni L4 Hospital	Inform the Medical Superintendent or hospital in charge	Case investigation form	Strongly disagree	strongly agree	strongly agree	Strongly agree	Strongly agree	Strongly agree	Strongly agree	Yes	strongly agree	strongly agree	Strongly Disagree	Strongly disagree	Strongly disagree	Strongly disagree	Always	Always	Always	Always	Always	Always	Strongly disagree
20/05/2021 11:25:27	Kiambu County	Level 3	Female	30-34	HTS staff (HIV Testing Services)	Diploma	Official international health organisation sites and media e.g WHO, CDC, News Media e.g TV, radios, magazines, newspapers, Social Media e.g Whatsapp, Facebook, Twitter, Instagram	Fever, Headache, Myalgia (muscle pain), Sore throat, Runny nose, Sneezing, Cough	TRUE	FALSE	FALSE	FALSE	TRUE	TRUE	FALSE	TRUE	Tigoni L4 Hospital	Inform the Medical Superintendent or hospital in charge, Isolate the patient and the patient relatives, Inform the disease surveillance coordinator, Call the subcounty COVID hotline, Send the paitent to the lab for the COVID-19test, Give the patient a mask	Case investigation form	Strongly disagree	agree	agree	Agree	Disagree	Agree	Strongly agree	Yes	disagree	disagree	Agree	agree	Agree	Agree	Always	Always	Always	Always	Always	Always	Agree
20/05/2021 11:26:33	Kiambu County	Subcounty Official	Female	45-49	Public Health Officers/Community Health Officers and staff	Bachelors (undergraduate degree)	Official international health organisation sites and media e.g WHO, CDC, Official government sites and media e.g Ministry of health circulars, News Media e.g TV, radios, magazines, newspapers, Continuous medical education fora	Fever, Headache, Smell disturbance, Sore throat, Sneezing, Cough	TRUE	FALSE	FALSE	FALSE	TRUE	TRUE	FALSE	TRUE	Tigoni L4 Hospital	Inform the disease surveillance coordinator, Call the subcounty COVID hotline, Send the paitent to the lab for the COVID-19test, Give the patient a mask	Case investigation form	Strongly disagree	Strongly disagree	agree	Agree	Not sure	Disagree	Strongly disagree	Yes	disagree	disagree	Neutral	Strongly disagree	Strongly disagree	Strongly disagree	Always	Always	Always	Always	Always	Always	disagree
20/05/2021 11:31:07	Kiambu County	Level 2	Female	40-44	Nurses	Diploma	Official government sites and media e.g Ministry of health circulars	Fever, Headache, Myalgia (muscle pain), Smell disturbance, Sore throat, Seizures, Runny nose, Sneezing, Hair loss, Diarrhoea, Cough, Confusion	TRUE	FALSE	TRUE	TRUE	TRUE	TRUE	TRUE	TRUE	Tigoni L4 Hospital	Inform the Medical Superintendent or hospital in charge	Case investigation form	Strongly disagree	strongly agree	strongly agree	Strongly agree	Strongly agree	Strongly agree	Strongly agree	Yes	strongly agree	strongly agree	Strongly Disagree	Strongly disagree	Strongly agree	Strongly disagree	Always	Always	Always	Always	Always	Always	Strongly disagree
20/05/2021 11:32:22	Kiambu County	Level 4	Male	40-44	Medical Social Workers	Certificate	News Media e.g TV, radios, magazines, newspapers, Social Media e.g Whatsapp, Facebook, Twitter, Instagram	Fever, Smell disturbance, Sore throat, Runny nose, Cough	TRUE	FALSE	FALSE	FALSE	TRUE	TRUE	FALSE	TRUE	Tigoni L4 Hospital	Inform the disease surveillance coordinator, Call the subcounty COVID hotline	Case investigation form	Strongly disagree	agree	agree	Agree	Agree	Agree	Agree	Yes	agree	not sure	Neutral	not sure	Not sure	Not sure	Always	Occasional	Always	Occasional	Occasional	Always	Agree
20/05/2021 11:41:05	Kiambu County	Level 3	Female	45-49	Public Health Officers/Community Health Officers and staff	Certificate	Official international health organisation sites and media e.g WHO, CDC, Official government sites and media e.g Ministry of health circulars, News Media e.g TV, radios, magazines, newspapers, Continuous medical education fora	Fever, Headache, Myalgia (muscle pain), Smell disturbance, Sore throat, Runny nose, Sneezing, Diarrhoea, Cough, Confusion	TRUE	TRUE	FALSE	FALSE	TRUE	TRUE	FALSE	TRUE	Tigoni L4 Hospital	Inform the Medical Superintendent or hospital in charge, Isolate the patient and the patient relatives, Inform the disease surveillance coordinator, Call the subcounty COVID hotline, Give the patient a mask, Find and use the case definition to decide	Case investigation form	disagree	agree	agree	Agree	Disagree	Agree	Disagree	Yes	agree	agree	Agree	agree	Agree	Agree	Always	Never	Always	Always	Never	Always	Agree
20/05/2021 11:41:50	Kiambu County	Level 3	Male	35-39	Public Health Officers/Community Health Officers and staff	Diploma	Official international health organisation sites and media e.g WHO, CDC, Official government sites and media e.g Ministry of health circulars, Continuous medical education fora	Fever, Headache, Smell disturbance, Sneezing, Cough	TRUE	FALSE	FALSE	FALSE	TRUE	TRUE	FALSE	TRUE	Tigoni L4 Hospital	Isolate the patient and the patient relatives, Inform the disease surveillance coordinator, Call the subcounty COVID hotline, Send the paitent to the lab for the COVID-19test, Give the patient a mask	Case investigation form, Case definition form	disagree	agree	agree	Agree	Agree	Disagree	Not sure	Yes	disagree	not sure	Agree	not sure	Disagree	Not sure	Always	Never	Always	Occasional	Occasional	Always	Agree
20/05/2021 11:42:00	Kiambu County	Level 5	Female	35-39	Nurses	PhD	Official government sites and media e.g Ministry of health circulars, Social Media e.g Whatsapp, Facebook, Twitter, Instagram, Medical Journals and other research sites, Continuous medical education fora	Fever, Myalgia (muscle pain), Sneezing, Confusion	TRUE	TRUE	I dont know	I dont know	I dont know	I dont know	I dont know	I dont know	Thika L5 Hospital	Inform the Medical Superintendent or hospital in charge, Isolate the patient and the patient relatives, Send the patient and relatives to the holding area, Inform the disease surveillance coordinator, Call the subcounty COVID hotline, Send the paitent to the lab for the COVID-19test, Give the patient a mask, Find and use the case definition to decide	Clinical register	agree	agree	agree	Agree	Agree	Agree	Not sure	Maybe	not sure	not sure	Neutral	not sure	Not sure	Not sure	Always	Always	Always	Always	Always	Always	not sure
20/05/2021 11:45:46	Kiambu County	Level 5	Male	45-49	Radiographers	Masters	Official international health organisation sites and media e.g WHO, CDC, News Media e.g TV, radios, magazines, newspapers, Social Media e.g Whatsapp, Facebook, Twitter, Instagram	Fever, Headache, Myalgia (muscle pain), Smell disturbance, Runny nose, Sneezing, Diarrhoea, Cough	TRUE	TRUE	FALSE	FALSE	TRUE	TRUE	FALSE	TRUE	Tigoni L4 Hospital	Inform the Medical Superintendent or hospital in charge, Isolate the patient and the patient relatives, Inform the disease surveillance coordinator, Call the subcounty COVID hotline	Case investigation form	disagree	agree	agree	Agree	Disagree	Disagree	Not sure	Yes	agree	agree	Agree	not sure	Not sure	Not sure	Always	Always	Always	Always	Always	Occasional	not sure
20/05/2021 11:53:23	Kiambu County	Level 4	Female	30-34	Clinical Officers	Diploma	News Media e.g TV, radios, magazines, newspapers	Fever, Headache, Myalgia (muscle pain), Smell disturbance, Sore throat, Runny nose, Sneezing, Diarrhoea, Cough	TRUE	FALSE	TRUE	FALSE	TRUE	FALSE	FALSE	TRUE	Tigoni L4 Hospital	Call the subcounty COVID hotline	Case definition form	agree	agree	agree	Disagree	Disagree	Agree	Disagree	Yes	disagree	disagree	Agree	agree	Disagree	Disagree	Always	Never	Always	Occasional	Occasional	Always	disagree
20/05/2021 11:53:51	Kiambu County	Level 5	Female	25-29	Nurses	Diploma	Official international health organisation sites and media e.g WHO, CDC, Official government sites and media e.g Ministry of health circulars, News Media e.g TV, radios, magazines, newspapers	Fever, Headache, Hair loss, Cough, Confusion	TRUE	FALSE	FALSE	FALSE	TRUE	FALSE	FALSE	TRUE	Thika L5 Hospital	Inform the Medical Superintendent or hospital in charge, Isolate the patient and the patient relatives	Clinical register	not sure	not sure	not sure	Not sure	Not sure	Not sure	Not sure	I dont know	not sure	not sure	Neutral	not sure	Not sure	Not sure	Always	Always	Always	Always	Always	Always	not sure
20/05/2021 11:55:20	Kiambu County	Level 4	Male	45-49	Public Health Officers/Community Health Officers and staff	Bachelors (undergraduate degree)	Official international health organisation sites and media e.g WHO, CDC, Official government sites and media e.g Ministry of health circulars, News Media e.g TV, radios, magazines, newspapers, Continuous medical education fora	Fever, Headache, Smell disturbance, Sore throat, Sneezing, Cough	TRUE	FALSE	FALSE	FALSE	TRUE	TRUE	FALSE	TRUE	Tigoni L4 Hospital	Send the patient and relatives to the holding area, Inform the disease surveillance coordinator, Call the subcounty COVID hotline, Send the paitent to the lab for the COVID-19test	Case investigation form	Strongly disagree	agree	strongly disagree	Agree	Disagree	Strongly agree	Agree	Yes	not sure	disagree	Strongly Agree	strongly agree	Strongly disagree	Strongly disagree	Always	Always	Always	Always	Always	Always	Agree
20/05/2021 12:08:38	Kiambu County	Level 2	Female	30-34	Nurses	Diploma	Official government sites and media e.g Ministry of health circulars	Fever, Headache, Myalgia (muscle pain), Smell disturbance, Sore throat, Seizures, Runny nose, Sneezing, Hair loss, Diarrhoea, Cough, Confusion	TRUE	FALSE	FALSE	TRUE	TRUE	TRUE	FALSE	TRUE	Tigoni L4 Hospital	Inform the Medical Superintendent or hospital in charge	Case investigation form	strongly agree	strongly agree	strongly agree	Strongly agree	Strongly agree	Strongly agree	Strongly disagree	Yes	strongly agree	Strongly disagree	Strongly Disagree	Strongly disagree	Strongly disagree	Strongly disagree	Always	Always	Always	Always	Always	Always	Strongly disagree
20/05/2021 12:09:47	Kiambu County	County Official	Male	35-39	Public Health Officers/Community Health Officers and staff	Masters	Official international health organisation sites and media e.g WHO, CDC	Fever, Headache, Myalgia (muscle pain), Smell disturbance, Sore throat, Diarrhoea, Cough, Confusion	TRUE	FALSE	FALSE	FALSE	TRUE	TRUE	FALSE	FALSE	Tigoni L4 Hospital	Inform the Medical Superintendent or hospital in charge	Case investigation form	strongly agree	strongly agree	strongly agree	Disagree	Strongly disagree	Strongly agree	Agree	Yes	agree	agree	Strongly Disagree	strongly agree	Strongly agree	Strongly agree	Always	Always	Always	Always	Always	Always	Strongly Agree
20/05/2021 12:11:05	Kiambu County	Level 4	Male	25-29	Clinical Officers	Diploma	Official international health organisation sites and media e.g WHO, CDC	Fever, Headache, Myalgia (muscle pain), Smell disturbance, Sore throat, Cough	TRUE	FALSE	FALSE	FALSE	TRUE	FALSE	FALSE	TRUE	Tigoni L4 Hospital	Isolate the patient and the patient relatives, Inform the disease surveillance coordinator, Call the subcounty COVID hotline, Give the patient a mask	Case investigation form	Strongly disagree	agree	agree	Disagree	Disagree	Agree	Agree	Yes	not sure	not sure	Agree	disagree	Agree	Agree	Always	Occasional	Always	Always	Never	Always	Agree
20/05/2021 12:12:22	Kiambu County	Level 5	Female	40-44	Nurses	Diploma	Official government sites and media e.g Ministry of health circulars	Fever, Sore throat, Sneezing, Confusion	FALSE	FALSE	TRUE	FALSE	TRUE	TRUE	TRUE	TRUE	Tigoni L4 Hospital	Inform the Medical Superintendent or hospital in charge	Patient notes	Strongly disagree	not sure	not sure	Not sure	Strongly disagree	Strongly disagree	Strongly disagree	No	strongly disagree	Strongly disagree	Strongly Disagree	Strongly disagree	Strongly disagree	Strongly disagree	Always	Always	Always	Always	Always	Always	Strongly disagree
20/05/2021 12:14:22	Kiambu County	Level 4	Male	40-44	Clinical Officers	Diploma	Official government sites and media e.g Ministry of health circulars	Fever, Headache, Myalgia (muscle pain), Smell disturbance, Sore throat, Seizures, Runny nose, Sneezing, Hair loss, Diarrhoea, Cough, Confusion	TRUE	FALSE	TRUE	TRUE	TRUE	TRUE	FALSE	TRUE	Tigoni L4 Hospital	Inform the Medical Superintendent or hospital in charge	Case investigation form	Strongly disagree	strongly agree	strongly agree	Strongly agree	Strongly agree	Strongly agree	Strongly disagree	Yes	strongly agree	strongly agree	Strongly Disagree	Strongly disagree	Strongly disagree	Strongly disagree	Always	Always	Always	Always	Always	Always	Strongly disagree
20/05/2021 12:16:18	Kiambu County	Level 1	Female	55-59	Community Health Volunteers	Other	Official government sites and media e.g Ministry of health circulars	Cough	TRUE	TRUE	FALSE	FALSE	TRUE	FALSE	TRUE	TRUE	Kiambu L4 Hospital	Inform the Medical Superintendent or hospital in charge	Patient notes	not sure	agree	agree	Disagree	Strongly disagree	Strongly disagree	Strongly disagree	Maybe	not sure	not sure	Disagree	disagree	Disagree	Strongly disagree	Occasionally	Occasional	Occasional	Occasional	Always	Occasional	not sure
20/05/2021 12:20:11	Kiambu County	Level 2	Female	25-29	Nurses	Diploma	Official government sites and media e.g Ministry of health circulars	Fever, Headache, Myalgia (muscle pain), Smell disturbance, Sore throat, Seizures, Runny nose, Sneezing, Hair loss, Diarrhoea, Cough, Confusion	TRUE	TRUE	TRUE	TRUE	TRUE	TRUE	FALSE	TRUE	Tigoni L4 Hospital	Inform the Medical Superintendent or hospital in charge	Case investigation form	strongly agree	strongly agree	strongly agree	Strongly agree	Strongly agree	Strongly agree	Strongly disagree	Yes	strongly agree	Strongly disagree	Strongly Disagree	Strongly disagree	Strongly disagree	Strongly disagree	Always	Always	Always	Always	Always	Always	Strongly disagree
20/05/2021 12:21:59	Kiambu County	Level 5	Female	25-29	Nurses	Diploma	Official international health organisation sites and media e.g WHO, CDC, Official government sites and media e.g Ministry of health circulars, News Media e.g TV, radios, magazines, newspapers	Headache, Diarrhoea, Cough, Confusion	FALSE	FALSE	FALSE	FALSE	FALSE	FALSE	FALSE	TRUE	Thika L5 Hospital	Inform the Medical Superintendent or hospital in charge, Isolate the patient and the patient relatives	Clinical register	not sure	not sure	not sure	Not sure	Agree	Agree	Not sure	I dont know	not sure	not sure	Neutral	not sure	Agree	Agree	Always	Always	Always	Always	Always	Always	not sure
20/05/2021 12:24:41	Kiambu County	County Official	Male	35-39	Public Health Officers/Community Health Officers and staff	Masters	Official government sites and media e.g Ministry of health circulars	Fever, Headache, Myalgia (muscle pain), Smell disturbance, Sore throat, Seizures, Runny nose, Sneezing, Diarrhoea, Cough, Confusion	TRUE	FALSE	FALSE	FALSE	TRUE	TRUE	FALSE	TRUE	Tigoni L4 Hospital	Call the subcounty COVID hotline	Case investigation form	strongly agree	strongly agree	strongly agree	Not sure	Disagree	Disagree	Strongly disagree	Yes	not sure	not sure	Agree	disagree	Strongly disagree	Disagree	Always	Always	Always	Always	Always	Always	Strongly disagree
20/05/2021 12:26:09	Kiambu County	Level 3	Female	40-44	Nurses	Diploma	Official international health organisation sites and media e.g WHO, CDC, Official government sites and media e.g Ministry of health circulars, News Media e.g TV, radios, magazines, newspapers, Social Media e.g Whatsapp, Facebook, Twitter, Instagram	Fever, Headache, Diarrhoea, Cough, Confusion	FALSE	FALSE	FALSE	TRUE	TRUE	FALSE	FALSE	TRUE	Thika L5 Hospital	Inform the Medical Superintendent or hospital in charge, Isolate the patient and the patient relatives	Clinical register	not sure	not sure	not sure	Not sure	Agree	Agree	Agree	Maybe	agree	agree	Agree	agree	Agree	Agree	Always	Always	Always	Always	Always	Always	Agree
20/05/2021 12:30:06	Kiambu County	Level 5	Female	50-54	Medical Engineering technologists/technicians	Certificate	Official government sites and media e.g Ministry of health circulars, News Media e.g TV, radios, magazines, newspapers, Social Media e.g Whatsapp, Facebook, Twitter, Instagram	Fever, Headache, Sore throat, Confusion	TRUE	TRUE	FALSE	FALSE	TRUE	TRUE	TRUE	TRUE	Tigoni L4 Hospital	Isolate the patient and the patient relatives, Inform the disease surveillance coordinator, Call the subcounty COVID hotline, Give the patient a mask	Case investigation form	strongly agree	strongly agree	strongly agree	Not sure	Not sure	Strongly disagree	Agree	Yes	agree	agree	Agree	not sure	Not sure	Not sure	Occasionally	Occasional	Occasional	Occasional	Occasional	Occasional	not sure
20/05/2021 12:32:17	Kiambu County	Subcounty Official	Male	45-49	Public Health Officers/Community Health Officers and staff	Bachelors (undergraduate degree)	Official international health organisation sites and media e.g WHO, CDC, Official government sites and media e.g Ministry of health circulars, News Media e.g TV, radios, magazines, newspapers, Social Media e.g Whatsapp, Facebook, Twitter, Instagram, Continuous medical education fora	Fever, Headache, Myalgia (muscle pain), Smell disturbance, Sore throat, Runny nose, Sneezing, Diarrhoea, Cough	TRUE	FALSE	FALSE	FALSE	TRUE	TRUE	FALSE	TRUE	Tigoni L4 Hospital	Inform the Medical Superintendent or hospital in charge, Send the patient and relatives to the holding area, Inform the disease surveillance coordinator, Call the subcounty COVID hotline, Send the paitent to the lab for the COVID-19test, Give the patient a mask, Find and use the case definition to decide	Case investigation form	agree	strongly agree	strongly agree	Agree	Not sure	Agree	Agree	Yes	strongly agree	agree	Agree	agree	Agree	Agree	Always	Occasional	Always	Always	Always	Occasional	Agree
20/05/2021 12:33:49	Kiambu County	Level 4	Female	30-34	Nurses	Diploma	Official government sites and media e.g Ministry of health circulars	Fever, Headache, Sore throat, Runny nose, Cough	FALSE	FALSE	TRUE	TRUE	TRUE	TRUE	TRUE	TRUE	Tigoni L4 Hospital	Inform the Medical Superintendent or hospital in charge	Case investigation form	Strongly disagree	strongly agree	strongly agree	Strongly agree	Strongly agree	Strongly agree	Not sure	Yes	strongly agree	strongly agree	Strongly Agree	strongly agree	Strongly agree	Strongly agree	Always	Always	Always	Always	Always	Always	Strongly disagree
20/05/2021 12:34:06	Kiambu County	Level 3	Female	40-44	Public Health Officers/Community Health Officers and staff	Bachelors (undergraduate degree)	Official international health organisation sites and media e.g WHO, CDC, Official government sites and media e.g Ministry of health circulars, News Media e.g TV, radios, magazines, newspapers, Social Media e.g Whatsapp, Facebook, Twitter, Instagram	Fever, Headache, Myalgia (muscle pain), Smell disturbance, Sore throat, Seizures, Runny nose, Sneezing, Hair loss, Diarrhoea, Cough	TRUE	FALSE	TRUE	FALSE	TRUE	FALSE	FALSE	TRUE	Tigoni L4 Hospital	Inform the Medical Superintendent or hospital in charge, Isolate the patient and the patient relatives, Inform the disease surveillance coordinator, Call the subcounty COVID hotline, Send the paitent to the lab for the COVID-19test, Give the patient a mask, Find and use the case definition to decide	Case investigation form	strongly agree	strongly agree	strongly agree	Strongly agree	Agree	Agree	Agree	Yes	agree	not sure	Strongly Disagree	Strongly disagree	Disagree	Not sure	Always	Always	Always	Occasional	Never	Occasional	Strongly disagree
20/05/2021 12:35:01	Kiambu County	Level 4	Female	40-44	Nurses	Diploma	Official international health organisation sites and media e.g WHO, CDC, Official government sites and media e.g Ministry of health circulars, News Media e.g TV, radios, magazines, newspapers	Fever, Headache, Cough, Confusion	FALSE	TRUE	FALSE	TRUE	TRUE	FALSE	FALSE	TRUE	Thika L5 Hospital	Inform the Medical Superintendent or hospital in charge, Isolate the patient and the patient relatives	Clinical register	Strongly disagree	not sure	not sure	Agree	Agree	Agree	Agree	Yes	agree	agree	Agree	agree	Agree	Agree	Always	Always	Always	Always	Always	Always	Agree
20/05/2021 12:39:53	Kiambu County	Level 1	Female	25-29	Community Health Volunteers	Diploma	Official international health organisation sites and media e.g WHO, CDC, Official government sites and media e.g Ministry of health circulars, News Media e.g TV, radios, magazines, newspapers	Fever, Smell disturbance, Sore throat, Runny nose, Cough, Confusion	TRUE	FALSE	TRUE	TRUE	TRUE	TRUE	FALSE	TRUE	Thika L5 Hospital	Call the subcounty COVID hotline, Give the patient a mask	Case investigation form	not sure	agree	agree	Disagree	Disagree	Disagree	Not sure	Yes	not sure	not sure	Neutral	not sure	Not sure	Strongly disagree	Occasionally	Occasional	Always	Never	Always	Always	Agree
20/05/2021 12:40:19	Kiambu County	Level 5	Prefer not to say	40-44	Nurses	Diploma	Official government sites and media e.g Ministry of health circulars	Fever, Headache, Sore throat, Runny nose, Sneezing, Cough, Confusion	FALSE	FALSE	TRUE	TRUE	TRUE	TRUE	TRUE	TRUE	Tigoni L4 Hospital	Inform the Medical Superintendent or hospital in charge	Patient notes	Strongly disagree	strongly agree	strongly agree	Strongly agree	Strongly agree	Strongly agree	Strongly disagree	Yes	strongly agree	strongly agree	Strongly Agree	strongly agree	Strongly agree	Strongly agree	Always	Always	Always	Always	Always	Always	Strongly disagree
20/05/2021 12:42:26	Kiambu County	Level 5	Female	20-24	Nurses	Diploma	Official international health organisation sites and media e.g WHO, CDC, Official government sites and media e.g Ministry of health circulars, News Media e.g TV, radios, magazines, newspapers	Headache, Runny nose, Sneezing, Cough, Confusion	FALSE	FALSE	FALSE	FALSE	TRUE	TRUE	FALSE	TRUE	Thika L5 Hospital	Inform the Medical Superintendent or hospital in charge, Call the subcounty COVID hotline	Case definition form	not sure	not sure	disagree	Disagree	Not sure	Not sure	Strongly disagree	Yes	not sure	not sure	Neutral	not sure	Not sure	Disagree	Always	Always	Always	Always	Always	Always	Strongly disagree
20/05/2021 12:45:30	Kiambu County	Level 5	Male	40-44	Public Health Officers/Community Health Officers and staff	Diploma	Official government sites and media e.g Ministry of health circulars	Fever, Headache, Smell disturbance, Runny nose, Sneezing, Diarrhoea, Confusion	FALSE	FALSE	TRUE	TRUE	TRUE	TRUE	TRUE	TRUE	Tigoni L4 Hospital	Inform the Medical Superintendent or hospital in charge	Patient notes	Strongly disagree	Strongly disagree	strongly disagree	Strongly agree	Strongly agree	Strongly agree	Strongly agree	Yes	strongly agree	strongly agree	Strongly Agree	strongly agree	Strongly agree	Strongly agree	Always	Always	Always	Always	Always	Always	Strongly disagree
20/05/2021 12:46:15	Kiambu County	Level 3	Female	40-44	Nurses	Diploma	Social Media e.g Whatsapp, Facebook, Twitter, Instagram	Fever, Headache, Sneezing, Cough, Confusion	FALSE	FALSE	FALSE	FALSE	TRUE	FALSE	FALSE	TRUE	Thika L5 Hospital	Inform the Medical Superintendent or hospital in charge, Isolate the patient and the patient relatives	Clinical register	not sure	disagree	not sure	Agree	Agree	Agree	Agree	Yes	agree	agree	Agree	agree	Agree	Agree	Always	Always	Always	Always	Always	Always	Agree
20/05/2021 12:51:34	Kiambu County	Level 4	Male	30-34	Public Health Officers/Community Health Officers and staff	Diploma	News Media e.g TV, radios, magazines, newspapers, Social Media e.g Whatsapp, Facebook, Twitter, Instagram, Medical Journals and other research sites	Fever, Headache, Sore throat, Runny nose, Sneezing, Diarrhoea	TRUE	TRUE	TRUE	FALSE	TRUE	TRUE	FALSE	TRUE	Tigoni L4 Hospital	Inform the Medical Superintendent or hospital in charge	Case definition form	disagree	agree	agree	Agree	Disagree	Agree	Agree	Yes	disagree	disagree	Agree	disagree	Disagree	Disagree	Always	Always	Always	Always	Always	Always	disagree
20/05/2021 12:53:56	Kiambu County	Level 5	Female	50-54	Medical Officers/Consultants	Masters	Official government sites and media e.g Ministry of health circulars	Fever, Headache, Smell disturbance, Sore throat, Seizures, Runny nose, Sneezing, Diarrhoea, Cough, Confusion	TRUE	FALSE	TRUE	FALSE	TRUE	TRUE	TRUE	TRUE	Tigoni L4 Hospital	Inform the Medical Superintendent or hospital in charge	Patient notes	Strongly disagree	Strongly disagree	strongly disagree	Strongly disagree	Strongly disagree	Strongly disagree	Strongly agree	Yes	not sure	Strongly disagree	Strongly Disagree	Strongly disagree	Strongly disagree	Strongly disagree	Always	Always	Always	Always	Always	Always	Strongly disagree
20/05/2021 12:53:57	Kiambu County	Level 5	Female	40-44	Nurses	Diploma	Official international health organisation sites and media e.g WHO, CDC, Official government sites and media e.g Ministry of health circulars, News Media e.g TV, radios, magazines, newspapers	Headache, Myalgia (muscle pain), Cough, Confusion	TRUE	FALSE	FALSE	FALSE	TRUE	FALSE	FALSE	TRUE	Thika L5 Hospital	Inform the Medical Superintendent or hospital in charge, Isolate the patient and the patient relatives	Clinical register	agree	Strongly disagree	strongly disagree	Agree	Agree	Agree	Strongly agree	Yes	agree	agree	Agree	agree	Agree	Agree	Always	Always	Always	Always	Always	Always	Agree
20/05/2021 12:54:46	Kiambu County	Level 3	Male	25-29	Laboratory staff (technologists and technicians)	Diploma	Official international health organisation sites and media e.g WHO, CDC, Official government sites and media e.g Ministry of health circulars, News Media e.g TV, radios, magazines, newspapers, Social Media e.g Whatsapp, Facebook, Twitter, Instagram	Fever, Headache, Smell disturbance, Sore throat, Runny nose, Sneezing, Cough	TRUE	FALSE	FALSE	FALSE	TRUE	TRUE	FALSE	TRUE	Tigoni L4 Hospital	Inform the Medical Superintendent or hospital in charge, Isolate the patient and the patient relatives, Send the patient and relatives to the holding area, Inform the disease surveillance coordinator, Call the subcounty COVID hotline, Send the paitent to the lab for the COVID-19test, Give the patient a mask, Find and use the case definition to decide	Case investigation form	agree	agree	agree	Agree	Agree	Agree	Strongly agree	Yes	agree	agree	Strongly Agree	agree	Agree	Agree	Always	Always	Always	Always	Never	Occasional	Agree
20/05/2021 12:56:16	Kiambu County	Level 4	Male	35-39	Laboratory staff (technologists and technicians)	Bachelors (undergraduate degree)	Official international health organisation sites and media e.g WHO, CDC	Fever, Headache, Smell disturbance, Runny nose, Sneezing, Diarrhoea, Cough	TRUE	FALSE	FALSE	FALSE	TRUE	TRUE	FALSE	TRUE	Tigoni L4 Hospital	Isolate the patient and the patient relatives, Send the patient and relatives to the holding area, Inform the disease surveillance coordinator	Case definition form	disagree	agree	agree	Agree	Strongly disagree	Agree	Not sure	Yes	strongly disagree	Strongly disagree	Strongly Disagree	Strongly disagree	Disagree	Strongly disagree	Occasionally	Always	Always	Occasional	Never	Occasional	disagree
20/05/2021 12:59:16	Kiambu County	Level 4	Male	25-29	Health supportive staff (secretaries, administrative assistants chefs, cooks, cleaners etc)	Bachelors (undergraduate degree)	Official government sites and media e.g Ministry of health circulars	Fever, Headache, Myalgia (muscle pain), Sore throat, Sneezing, Cough	TRUE	FALSE	FALSE	FALSE	TRUE	TRUE	TRUE	TRUE	Tigoni L4 Hospital	Inform the Medical Superintendent or hospital in charge, Send the patient and relatives to the holding area, Inform the disease surveillance coordinator, Call the subcounty COVID hotline, Give the patient a mask	Clinical register	Strongly disagree	strongly agree	strongly agree	Agree	Disagree	Disagree	Agree	Maybe	disagree	not sure	Disagree	agree	Disagree	Not sure	Always	Never	Always	Always	Occasional	Occasional	not sure
20/05/2021 13:00:57	Kiambu County	Level 5	Female	55-59	Medical Officers/Consultants	Masters	Official government sites and media e.g Ministry of health circulars	Fever, Headache, Myalgia (muscle pain), Sore throat, Sneezing, Confusion	TRUE	FALSE	TRUE	FALSE	TRUE	TRUE	FALSE	TRUE	Tigoni L4 Hospital	Inform the Medical Superintendent or hospital in charge	Patient notes	Strongly disagree	Strongly disagree	strongly disagree	Strongly disagree	Strongly disagree	Strongly disagree	Strongly disagree	Yes	strongly disagree	Strongly disagree	Strongly Disagree	Strongly disagree	Strongly disagree	Strongly disagree	Always	Always	Always	Always	Always	Always	Strongly disagree
20/05/2021 13:01:07	Kiambu County	Level 5	Female	35-39	Nurses	Diploma	Official government sites and media e.g Ministry of health circulars, News Media e.g TV, radios, magazines, newspapers, Social Media e.g Whatsapp, Facebook, Twitter, Instagram, Medical Journals and other research sites	Fever, Headache, Myalgia (muscle pain), Cough, Confusion	TRUE	FALSE	FALSE	FALSE	TRUE	FALSE	FALSE	TRUE	Thika L5 Hospital	Inform the Medical Superintendent or hospital in charge, Isolate the patient and the patient relatives	Clinical register	agree	Strongly disagree	strongly disagree	Agree	Agree	Agree	Agree	Yes	agree	agree	Agree	agree	Agree	Agree	Always	Always	Always	Always	Always	Always	Agree
20/05/2021 13:12:56	Kiambu County	Level 4	Female	45-49	Health supportive staff (secretaries, administrative assistants chefs, cooks, cleaners etc)	Diploma	Official international health organisation sites and media e.g WHO, CDC, Official government sites and media e.g Ministry of health circulars, Continuous medical education fora	Fever, Headache, Runny nose, Sneezing, Cough	FALSE	FALSE	FALSE	FALSE	FALSE	TRUE	FALSE	TRUE	Tigoni L4 Hospital	Inform the Medical Superintendent or hospital in charge, Isolate the patient and the patient relatives, Inform the disease surveillance coordinator, Send the paitent to the lab for the COVID-19test	Case definition form	Strongly disagree	Strongly disagree	strongly agree	Strongly agree	Strongly disagree	Disagree	Strongly disagree	Yes	agree	not sure	Strongly Disagree	Strongly disagree	Not sure	Not sure	Always	Always	Always	Always	Always	Always	Agree
20/05/2021 13:12:56	Kiambu County	Level 5	Female	25-29	Nurses	Diploma	Official international health organisation sites and media e.g WHO, CDC, Official government sites and media e.g Ministry of health circulars, News Media e.g TV, radios, magazines, newspapers	Fever, Headache, Myalgia (muscle pain), Diarrhoea, Cough, Confusion	TRUE	TRUE	FALSE	FALSE	TRUE	FALSE	FALSE	TRUE	Thika L5 Hospital	Inform the Medical Superintendent or hospital in charge, Isolate the patient and the patient relatives	Clinical register	agree	Strongly disagree	strongly disagree	Agree	Agree	Agree	Agree	Yes	not sure	not sure	Agree	disagree	Agree	Not sure	Always	Always	Always	Always	Always	Always	not sure
20/05/2021 13:18:46	Kiambu County	Level 4	Male	30-34	Health supportive staff (secretaries, administrative assistants chefs, cooks, cleaners etc)	Certificate	News Media e.g TV, radios, magazines, newspapers	Fever, Headache, Cough	I dont know	I dont Know	I dont know	I dont know	I dont know	I dont know	FALSE	TRUE	Tigoni L4 Hospital	Inform the Medical Superintendent or hospital in charge, Isolate the patient and the patient relatives, Send the patient and relatives to the holding area, Call the subcounty COVID hotline, Send the paitent to the lab for the COVID-19test, Give the patient a mask, Find and use the case definition to decide	I dont know	not sure	not sure	agree	Strongly disagree	Strongly disagree	Strongly disagree	Not sure	Yes	not sure	Strongly disagree	Strongly Disagree	Strongly disagree	Strongly disagree	Strongly disagree	Always	Never	Always	Always	Always	Always	not sure
20/05/2021 13:24:35	Kiambu County	Level 5	Female	30-34	Nurses	Bachelors (undergraduate degree)	Official government sites and media e.g Ministry of health circulars	Fever, Headache, Smell disturbance, Runny nose, Hair loss, Diarrhoea, Confusion	TRUE	TRUE	TRUE	TRUE	TRUE	TRUE	FALSE		Tigoni L4 Hospital	Inform the Medical Superintendent or hospital in charge	Patient notes	Strongly disagree	strongly agree	strongly agree	Strongly agree	Strongly agree	Strongly agree	Strongly agree	Yes	strongly agree	strongly agree	Strongly Agree	strongly agree	Strongly agree	Strongly agree	Always	Always	Always	Always	Always	Always	Strongly disagree
20/05/2021 13:25:03	Kiambu County	Level 4	Female	50-54	Health supportive staff (secretaries, administrative assistants chefs, cooks, cleaners etc)	Certificate	News Media e.g TV, radios, magazines, newspapers	Fever, Headache, Myalgia (muscle pain), Smell disturbance, Sore throat, Runny nose, Sneezing, Diarrhoea, Cough, Confusion	TRUE	TRUE	FALSE	I dont know	FALSE	TRUE	FALSE		Thika L5 Hospital	Inform the Medical Superintendent or hospital in charge, Call the subcounty COVID hotline	Case definition form	disagree	disagree	strongly agree	Disagree	Not sure	Not sure	Agree	Yes	strongly disagree	Strongly disagree	Agree	agree	Agree	Agree	Always	Never	Never	Always	Never	Always	not sure
20/05/2021 13:28:46	Kiambu County	Level 4	Male	35-39	Medical Officers/Consultants	Masters	Official government sites and media e.g Ministry of health circulars	Fever, Headache, Myalgia (muscle pain), Smell disturbance, Sore throat, Seizures, Runny nose, Sneezing, Hair loss, Diarrhoea, Cough, Confusion	TRUE	FALSE	FALSE	I dont know	TRUE	TRUE	FALSE	TRUE	Tigoni L4 Hospital	Inform the Medical Superintendent or hospital in charge	Case investigation form	disagree	disagree	disagree	Disagree	Disagree	Disagree	Strongly disagree	Yes	agree	Strongly disagree	Strongly Disagree	Strongly disagree	Strongly disagree	Strongly disagree	Always	Always	Always	Always	Always	Always	not sure
20/05/2021 13:36:38	Kiambu County	Level 3	Female	25-29	Health supportive staff (secretaries, administrative assistants chefs, cooks, cleaners etc)	Bachelors (undergraduate degree)	Official government sites and media e.g Ministry of health circulars	Fever, Headache, Sneezing, Diarrhoea, Cough, Confusion	TRUE	FALSE	FALSE	FALSE	TRUE	TRUE	FALSE	FALSE	Tigoni L4 Hospital	Isolate the patient and the patient relatives, Inform the disease surveillance coordinator, Call the subcounty COVID hotline, Send the paitent to the lab for the COVID-19test, Give the patient a mask	Case investigation form	disagree	agree	agree	Not sure	Disagree	Disagree	Not sure	Yes	strongly disagree	disagree	Strongly Disagree	not sure	Strongly disagree	Disagree	Always	Never	Always	Always	Occasional	Always	disagree
20/05/2021 13:44:55	Kiambu County	Level 3	Female	25-29	Health supportive staff (secretaries, administrative assistants chefs, cooks, cleaners etc)	Bachelors (undergraduate degree)	Official international health organisation sites and media e.g WHO, CDC, Official government sites and media e.g Ministry of health circulars, News Media e.g TV, radios, magazines, newspapers, Social Media e.g Whatsapp, Facebook, Twitter, Instagram	Fever, Headache, Sneezing, Cough, Confusion	TRUE	FALSE	FALSE	FALSE	TRUE	TRUE	FALSE	TRUE	Tigoni L4 Hospital	Isolate the patient and the patient relatives, Inform the disease surveillance coordinator, Call the subcounty COVID hotline, Send the paitent to the lab for the COVID-19test, Give the patient a mask	Case investigation form	Strongly disagree	agree	agree	Agree	Not sure	Not sure	Not sure	Yes	strongly disagree	not sure	Agree	agree	Not sure	Not sure	Always	Never	Always	Always	Occasional	Occasional	not sure
20/05/2021 13:58:40	Kiambu County	Level 5	Prefer not to say	25-29	Nurses	Diploma	Social Media e.g Whatsapp, Facebook, Twitter, Instagram	Fever, Headache, Myalgia (muscle pain), Sore throat, Hair loss, Cough, Confusion	TRUE	TRUE	TRUE	TRUE	TRUE	TRUE	TRUE	TRUE	Tigoni L4 Hospital	Inform the Medical Superintendent or hospital in charge	Patient notes	Strongly disagree	Strongly disagree	strongly disagree	Strongly disagree	Strongly disagree	Strongly disagree	Strongly disagree	Yes	strongly disagree	Strongly disagree	Strongly Disagree	Strongly disagree	Strongly disagree	Strongly disagree	Always	Always	Always	Always	Always	Always	Strongly disagree
20/05/2021 14:04:12	Kiambu County	Level 4	Female	30-34	Nutritionists	Diploma	Official international health organisation sites and media e.g WHO, CDC, Official government sites and media e.g Ministry of health circulars, News Media e.g TV, radios, magazines, newspapers, Social Media e.g Whatsapp, Facebook, Twitter, Instagram, Medical Journals and other research sites	Fever, Headache, Myalgia (muscle pain), Sore throat, Runny nose, Sneezing, Diarrhoea, Cough	TRUE	TRUE	FALSE	FALSE	TRUE	TRUE	FALSE	TRUE	Thika L5 Hospital	Send the paitent to the lab for the COVID-19test	Case investigation form	disagree	agree	agree	Disagree	Strongly disagree	Strongly disagree	Strongly disagree	Yes	strongly disagree	disagree	Neutral	disagree	Agree	Not sure	Always	Never	Always	Always	Always	Always	not sure
20/05/2021 14:08:29	Kiambu County	Level 5	Male	40-44	Nurses	PhD	Official government sites and media e.g Ministry of health circulars, News Media e.g TV, radios, magazines, newspapers, Social Media e.g Whatsapp, Facebook, Twitter, Instagram, Medical Journals and other research sites	Fever, Headache, Sore throat, Seizures, Runny nose, Cough, Confusion	FALSE	FALSE	I dont know	FALSE	FALSE	I dont know	FALSE	FALSE	Thika L5 Hospital	Inform the Medical Superintendent or hospital in charge, Inform the disease surveillance coordinator	Clinical register	agree	agree	agree	Agree	Agree	Agree	Strongly disagree	Maybe	not sure	not sure	Neutral	not sure	Not sure	Not sure	Always	Always	Always	Always	Always	Always	Agree
20/05/2021 14:12:05	Kiambu County	Level 4	Female	40-44	Nutritionists	Diploma	Official government sites and media e.g Ministry of health circulars, News Media e.g TV, radios, magazines, newspapers	Fever, Headache, Myalgia (muscle pain), Smell disturbance, Sore throat, Runny nose, Sneezing, Diarrhoea, Cough, Confusion	TRUE	TRUE	FALSE	FALSE	TRUE	TRUE	FALSE	TRUE	Tigoni L4 Hospital	Inform the Medical Superintendent or hospital in charge, Isolate the patient and the patient relatives, Send the patient and relatives to the holding area, Inform the disease surveillance coordinator, Call the subcounty COVID hotline, Send the paitent to the lab for the COVID-19test, Give the patient a mask, Find and use the case definition to decide	Patient notes, Case investigation form	Strongly disagree	strongly agree	strongly disagree	Strongly disagree	Strongly disagree	Strongly disagree	Strongly disagree	Yes	not sure	not sure	Neutral	not sure	Strongly disagree	Strongly disagree	Always	Always	Always	Always	Always	Always	Strongly disagree
20/05/2021 14:16:37	Kiambu County	Level 5	Male	40-44	Nurses	PhD	Official international health organisation sites and media e.g WHO, CDC, Official government sites and media e.g Ministry of health circulars, News Media e.g TV, radios, magazines, newspapers	Fever, Cough, Confusion	TRUE	TRUE	TRUE	TRUE	TRUE	TRUE	TRUE	TRUE	Thika L5 Hospital	Inform the Medical Superintendent or hospital in charge, Find and use the case definition to decide	Patient notes	not sure	not sure	not sure	Not sure	Not sure	Not sure	Not sure	Maybe	not sure	not sure	Neutral	not sure	Disagree	Disagree	Always	Occasional	Occasional	Always	Always	Always	disagree
20/05/2021 14:26:02	Kiambu County	Level 5	Male	40-44	Nurses	Diploma	Official government sites and media e.g Ministry of health circulars	Fever, Headache, Myalgia (muscle pain), Sore throat, Sneezing, Diarrhoea, Cough, Confusion	FALSE	FALSE	TRUE	TRUE	TRUE	TRUE	TRUE	TRUE	Tigoni L4 Hospital	Inform the Medical Superintendent or hospital in charge	Case investigation form	strongly agree	strongly agree	strongly agree	Strongly agree	Strongly disagree	Strongly disagree	Strongly disagree	Yes	strongly agree	strongly agree	Agree	not sure	Agree	Agree	Always	Always	Always	Always	Always	Always	Strongly disagree
20/05/2021 14:28:02	Kiambu County	Level 4	Female	55-59	Nutritionists	Bachelors (undergraduate degree)	Official international health organisation sites and media e.g WHO, CDC, Official government sites and media e.g Ministry of health circulars, News Media e.g TV, radios, magazines, newspapers, Social Media e.g Whatsapp, Facebook, Twitter, Instagram, Medical Journals and other research sites, Continuous medical education fora	Fever, Headache, Myalgia (muscle pain), Smell disturbance, Sore throat, Runny nose, Sneezing, Diarrhoea, Cough	TRUE	FALSE	TRUE	FALSE	TRUE	FALSE	FALSE	TRUE	Tigoni L4 Hospital	I dont know what to do	Case definition form	Strongly disagree	agree	strongly agree	Strongly agree	Strongly agree	Strongly agree	Strongly agree	Yes	strongly agree	strongly agree	Strongly Agree	strongly agree	Disagree	Disagree	Always	Always	Always	Always	Never	Always	not sure
20/05/2021 14:30:43	Kiambu County	Level 4	Female	40-44	Laboratory staff (technologists and technicians)	Diploma	News Media e.g TV, radios, magazines, newspapers, Continuous medical education fora	Fever, Headache, Myalgia (muscle pain), Smell disturbance, Sore throat, Seizures, Runny nose, Sneezing, Cough	TRUE	FALSE	FALSE	FALSE	TRUE	TRUE	FALSE	TRUE	Tigoni L4 Hospital	Inform the Medical Superintendent or hospital in charge, Isolate the patient and the patient relatives, Send the patient and relatives to the holding area, Inform the disease surveillance coordinator, Call the subcounty COVID hotline	Case investigation form	disagree	agree	strongly agree	Agree	Strongly disagree	Disagree	Strongly disagree	No	strongly disagree	Strongly disagree	Disagree	Strongly disagree	Strongly disagree	Strongly disagree	Always	Never	Always	Always	Always	Always	Agree
20/05/2021 14:30:43	Kiambu County	Level 3	Male	50-54	Laboratory staff (technologists and technicians)	Diploma	Official international health organisation sites and media e.g WHO, CDC, Official government sites and media e.g Ministry of health circulars, News Media e.g TV, radios, magazines, newspapers, Social Media e.g Whatsapp, Facebook, Twitter, Instagram	Fever, Headache, Smell disturbance, Sore throat, Runny nose, Sneezing, Cough	TRUE	FALSE	FALSE	FALSE	TRUE	TRUE	FALSE	TRUE	Tigoni L4 Hospital	Inform the Medical Superintendent or hospital in charge, Isolate the patient and the patient relatives, Inform the disease surveillance coordinator, Call the subcounty COVID hotline, Send the paitent to the lab for the COVID-19test, Give the patient a mask, Find and use the case definition to decide	Case investigation form	not sure	agree	agree	Agree	Agree	Agree	Strongly agree	Yes	agree	agree	Agree	agree	Agree	Agree	Always	Always	Always	Always	Never	Occasional	not sure
20/05/2021 14:36:44	Kiambu County	Level 3	Female	25-29	Health Records and Information Officers and staff	Diploma	Official international health organisation sites and media e.g WHO, CDC, News Media e.g TV, radios, magazines, newspapers	Fever, Headache, Sore throat, Sneezing, Cough	TRUE	FALSE	FALSE	FALSE	TRUE	TRUE	FALSE	TRUE	Tigoni L4 Hospital	Isolate the patient and the patient relatives, Inform the disease surveillance coordinator, Call the subcounty COVID hotline, Send the paitent to the lab for the COVID-19test, Give the patient a mask	Case investigation form	disagree	agree	agree	Not sure	Not sure	Disagree	Not sure	I dont know	not sure	not sure	Disagree	not sure	Disagree	Disagree	Always	Never	Always	Occasional	Always	Always	not sure
20/05/2021 14:38:36	Kiambu County	Level 4	Male	25-29	Laboratory staff (technologists and technicians)	Bachelors (undergraduate degree)	Official international health organisation sites and media e.g WHO, CDC, Official government sites and media e.g Ministry of health circulars, News Media e.g TV, radios, magazines, newspapers	Fever, Headache, Myalgia (muscle pain), Smell disturbance, Sore throat, Sneezing, Cough	TRUE	I dont Know	FALSE	FALSE	TRUE	TRUE	FALSE	TRUE	Tigoni L4 Hospital	Inform the Medical Superintendent or hospital in charge, Call the subcounty COVID hotline, Send the paitent to the lab for the COVID-19test, Give the patient a mask, Find and use the case definition to decide	Case investigation form	not sure	agree	strongly agree	Disagree	Agree	Agree	Not sure	Maybe	disagree	not sure	Agree	agree	Not sure	Not sure	Always	Always	Always	Always	Always	Always	not sure
20/05/2021 14:41:23	Kiambu County	Level 4	Female	30-34	Laboratory staff (technologists and technicians)	Diploma	Official government sites and media e.g Ministry of health circulars, News Media e.g TV, radios, magazines, newspapers, Social Media e.g Whatsapp, Facebook, Twitter, Instagram, Continuous medical education fora	Fever, Headache, Myalgia (muscle pain), Smell disturbance, Sore throat, Runny nose, Sneezing, Diarrhoea, Cough	TRUE	FALSE	FALSE	FALSE	TRUE	TRUE	FALSE	TRUE	Thika L5 Hospital	Inform the Medical Superintendent or hospital in charge, Isolate the patient and the patient relatives, Inform the disease surveillance coordinator, Give the patient a mask	Case definition form	disagree	agree	agree	Agree	Disagree	Agree	Agree	Yes	not sure	agree	Agree	not sure	Agree	Strongly disagree	Always	Always	Always	Always	Always	Always	disagree
20/05/2021 14:44:21	Kiambu County	Level 3	Female	50-54	Nurses	Diploma	News Media e.g TV, radios, magazines, newspapers	Fever, Smell disturbance, Sore throat, Runny nose, Diarrhoea	TRUE	TRUE	TRUE	TRUE	TRUE	TRUE	TRUE	FALSE	Tigoni L4 Hospital	Isolate the patient and the patient relatives	Case investigation form	not sure	not sure	not sure	Strongly disagree	Strongly disagree	Strongly disagree	Disagree	Yes	strongly disagree	Strongly disagree	Agree	disagree	Not sure	Not sure	Always	Always	Always	Always	Occasional	Always	not sure
20/05/2021 14:46:38	Kiambu County	Level 3	Female	25-29	Nurses	Diploma	Official government sites and media e.g Ministry of health circulars	Fever, Headache, Sore throat, Runny nose, Sneezing, Cough	FALSE	TRUE	FALSE	FALSE	TRUE	TRUE	FALSE	TRUE	Tigoni L4 Hospital	Isolate the patient and the patient relatives, Inform the disease surveillance coordinator, Call the subcounty COVID hotline	Case investigation form	Strongly disagree	agree	agree	Agree	Agree	Disagree	Not sure	Yes	not sure	disagree	Agree	disagree	Not sure	Not sure	Always	Never	Never	Always	Always	Always	not sure
20/05/2021 14:47:30	Kiambu County	Level 4	Female	35-39	Health Records and Information Officers and staff	Diploma	Continuous medical education fora	Fever, Headache, Myalgia (muscle pain), Sore throat, Diarrhoea, Cough	TRUE	FALSE	FALSE	FALSE	TRUE	TRUE	TRUE	TRUE	Tigoni L4 Hospital	Isolate the patient and the patient relatives, Send the patient and relatives to the holding area, Inform the disease surveillance coordinator, Call the subcounty COVID hotline, Give the patient a mask, Find and use the case definition to decide	Case definition form	disagree	agree	agree	Not sure	Disagree	Disagree	Not sure	Yes	agree	disagree	Agree	agree	Agree	Agree	Always	Occasional	Always	Always	Never	Always	Agree
20/05/2021 14:51:10	Kiambu County	Level 5	Female	35-39	Nurses	Diploma	Official international health organisation sites and media e.g WHO, CDC, Official government sites and media e.g Ministry of health circulars, News Media e.g TV, radios, magazines, newspapers	Headache, Myalgia (muscle pain), Sneezing, Cough	TRUE	TRUE	FALSE	FALSE	TRUE	FALSE	FALSE	TRUE	Thika L5 Hospital	Inform the Medical Superintendent or hospital in charge, Isolate the patient and the patient relatives	I dont know	agree	Strongly disagree	strongly disagree	Agree	Agree	Agree	Agree	Yes	agree	agree	Agree	agree	Agree	Agree	Always	Always	Always	Always	Always	Always	Agree
20/05/2021 14:51:44	Kiambu County	Private Sector	Prefer not to say	55-59	Nurses	Diploma	News Media e.g TV, radios, magazines, newspapers, Social Media e.g Whatsapp, Facebook, Twitter, Instagram	Headache, Sore throat, Sneezing, Diarrhoea, Confusion	FALSE	FALSE	FALSE	TRUE	TRUE	TRUE	TRUE	TRUE	Tigoni L4 Hospital	Inform the Medical Superintendent or hospital in charge	Patient notes	strongly agree	strongly agree	strongly agree	Strongly agree	Strongly agree	Strongly agree	Disagree	No	strongly disagree	Strongly disagree	Strongly Disagree	Strongly disagree	Strongly disagree	Strongly disagree	Always	Always	Always	Always	Always	Always	Strongly disagree
20/05/2021 14:54:56	Kiambu County	Level 5	Male	55-59	Mortuary attendants	Certificate	News Media e.g TV, radios, magazines, newspapers	Cough	TRUE	TRUE	TRUE	TRUE	TRUE	TRUE	FALSE	TRUE	Kiambu L4 Hospital	Call the subcounty COVID hotline	Patient notes	strongly agree	agree	not sure	Agree	Strongly disagree	Disagree	Strongly disagree	Yes	not sure	agree	Agree	not sure	Agree	Not sure	Always	Always	Always	Always	Always	Always	Strongly disagree
20/05/2021 14:55:08	Kiambu County	Level 3	Female	25-29	Nurses	Diploma	Official international health organisation sites and media e.g WHO, CDC, Official government sites and media e.g Ministry of health circulars	Fever, Headache, Sore throat, Sneezing, Diarrhoea, Cough, Confusion	TRUE	FALSE	FALSE	FALSE	TRUE	TRUE	FALSE	TRUE	Tigoni L4 Hospital	Isolate the patient and the patient relatives, Call the subcounty COVID hotline, Send the paitent to the lab for the COVID-19test, Give the patient a mask, Find and use the case definition to decide	Case investigation form	Strongly disagree	agree	agree	Agree	Not sure	Disagree	Not sure	Yes	strongly disagree	Strongly disagree	Agree	not sure	Disagree	Disagree	Always	Never	Always	Always	Occasional	Always	not sure
20/05/2021 14:59:54	Kiambu County	Level 4	Female	25-29	Health Records and Information Officers and staff	Diploma	Official international health organisation sites and media e.g WHO, CDC, Official government sites and media e.g Ministry of health circulars, News Media e.g TV, radios, magazines, newspapers, Social Media e.g Whatsapp, Facebook, Twitter, Instagram	Fever, Headache, Myalgia (muscle pain), Diarrhoea, Cough	TRUE	FALSE	I dont know	FALSE	TRUE	TRUE	FALSE	TRUE	Tigoni L4 Hospital	Inform the Medical Superintendent or hospital in charge, Isolate the patient and the patient relatives, Inform the disease surveillance coordinator, Call the subcounty COVID hotline, Find and use the case definition to decide	Case definition form	disagree	Strongly disagree	agree	Not sure	Strongly disagree	Not sure	Disagree	Yes	disagree	not sure	Strongly Disagree	disagree	Disagree	Not sure	Always	Never	Always	Always	Occasional	Always	Strongly disagree
20/05/2021 15:04:52	Kiambu County	Level 4	Female	35-39	Nurses	Bachelors (undergraduate degree)	Official international health organisation sites and media e.g WHO, CDC, Official government sites and media e.g Ministry of health circulars	Fever, Headache, Myalgia (muscle pain), Smell disturbance, Sore throat, Runny nose, Sneezing, Diarrhoea, Cough	TRUE	FALSE	FALSE	FALSE	TRUE	TRUE	TRUE	TRUE	Tigoni L4 Hospital	Inform the Medical Superintendent or hospital in charge, Isolate the patient and the patient relatives, Inform the disease surveillance coordinator, Send the paitent to the lab for the COVID-19test, Give the patient a mask	Patient notes, Case investigation form	Strongly disagree	strongly agree	strongly agree	Strongly disagree	Strongly disagree	Strongly disagree	Strongly disagree	Yes	strongly disagree	Strongly disagree	Strongly Disagree	Strongly disagree	Strongly disagree	Strongly disagree	Always	Always	Always	Never	Never	Always	Strongly disagree
20/05/2021 15:06:33	Kiambu County	Level 5	Female	40-44	Nurses	Diploma	Official international health organisation sites and media e.g WHO, CDC, Official government sites and media e.g Ministry of health circulars, News Media e.g TV, radios, magazines, newspapers	Headache, Myalgia (muscle pain), Sneezing, Cough	TRUE	FALSE	TRUE	FALSE	TRUE	FALSE	FALSE	TRUE	Thika L5 Hospital	Inform the Medical Superintendent or hospital in charge, Isolate the patient and the patient relatives	Clinical register	agree	Strongly disagree	strongly disagree	Agree	Not sure	Agree	Not sure	Yes	agree	agree	Agree	agree	Not sure	Not sure	Always	Always	Always	Always	Always	Always	not sure
20/05/2021 15:10:04	Kiambu County	Level 3	Female	40-44	Clinical Officers	Masters	Official international health organisation sites and media e.g WHO, CDC, Official government sites and media e.g Ministry of health circulars, News Media e.g TV, radios, magazines, newspapers, Social Media e.g Whatsapp, Facebook, Twitter, Instagram, Medical Journals and other research sites, Continuous medical education fora	Fever, Headache, Myalgia (muscle pain), Smell disturbance, Sore throat, Sneezing, Diarrhoea, Cough	TRUE	FALSE	I dont know	FALSE	TRUE	TRUE	FALSE	TRUE	Tigoni L4 Hospital	Inform the Medical Superintendent or hospital in charge, Isolate the patient and the patient relatives, Send the patient and relatives to the holding area, Inform the disease surveillance coordinator, Send the paitent to the lab for the COVID-19test, Give the patient a mask, Find and use the case definition to decide	Case investigation form	not sure	agree	agree	Disagree	Strongly disagree	Disagree	Disagree	Yes	agree	agree	Agree	agree	Agree	Agree	Always	Always	Always	Always	Never	Always	Agree
20/05/2021 15:13:21	Kiambu County	Level 2	Male	25-29	Health Records and Information Officers and staff	Diploma	Social Media e.g Whatsapp, Facebook, Twitter, Instagram	Fever, Headache, Sneezing, Cough	FALSE	FALSE	FALSE	TRUE	I dont know	I dont know	FALSE	TRUE	Thika L5 Hospital	Inform the disease surveillance coordinator	Case investigation form	not sure	agree	not sure	Disagree	Strongly disagree	Strongly disagree	Strongly disagree	Yes	disagree	not sure	Disagree	not sure	Disagree	Strongly disagree	Always	Always	Occasional	Occasional	Occasional	Never	not sure
20/05/2021 15:13:46	Kiambu County	Level 4	Female	35-39	Nurses	Bachelors (undergraduate degree)	Official international health organisation sites and media e.g WHO, CDC, Official government sites and media e.g Ministry of health circulars, News Media e.g TV, radios, magazines, newspapers	Fever, Headache, Myalgia (muscle pain), Smell disturbance, Sore throat, Runny nose, Sneezing	TRUE	FALSE	FALSE	FALSE	TRUE	TRUE	FALSE	TRUE	Tigoni L4 Hospital	Inform the Medical Superintendent or hospital in charge, Isolate the patient and the patient relatives, Inform the disease surveillance coordinator, Call the subcounty COVID hotline, Send the paitent to the lab for the COVID-19test, Give the patient a mask	Case investigation form	Strongly disagree	strongly agree	strongly agree	Strongly disagree	Strongly disagree	Strongly disagree	Strongly disagree	Yes	strongly disagree	Strongly disagree	Strongly Disagree	Strongly disagree	Strongly disagree	Strongly disagree	Always	Always	Always	Always	Never	Occasional	Strongly disagree
20/05/2021 15:15:22	Kiambu County	Level 4	Male	30-34	Nurses	Diploma	Social Media e.g Whatsapp, Facebook, Twitter, Instagram, Medical Journals and other research sites	Fever, Sore throat, Sneezing, Cough	TRUE	FALSE	FALSE	FALSE	TRUE	TRUE	FALSE	TRUE	Tigoni L4 Hospital	Inform the Medical Superintendent or hospital in charge, Isolate the patient and the patient relatives, Send the patient and relatives to the holding area, Inform the disease surveillance coordinator, Call the subcounty COVID hotline, Send the paitent to the lab for the COVID-19test, Give the patient a mask, Find and use the case definition to decide, I dont know what to do	Case investigation form	disagree	agree	agree	Not sure	Agree	Disagree	Not sure	Maybe	agree	agree	Neutral	agree	Not sure	Strongly disagree	Always	Always	Always	Always	Occasional	Occasional	Agree
20/05/2021 15:20:01	Kiambu County	Level 4	Male	25-29	Clinical Officers	Diploma	Official international health organisation sites and media e.g WHO, CDC, Official government sites and media e.g Ministry of health circulars, News Media e.g TV, radios, magazines, newspapers, Continuous medical education fora	Fever, Headache, Myalgia (muscle pain), Runny nose, Sneezing, Diarrhoea, Cough	TRUE	TRUE	FALSE	FALSE	TRUE	TRUE	FALSE	TRUE	Thika L5 Hospital	Isolate the patient and the patient relatives, Send the patient and relatives to the holding area, Call the subcounty COVID hotline	Case investigation form	Strongly disagree	strongly agree	strongly disagree	Not sure	Agree	Strongly agree	Strongly agree	Yes	not sure	not sure	Neutral	not sure	Agree	Agree	Always	Always	Always	Always	Always	Always	Agree
20/05/2021 15:27:18	Kiambu County	Level 5	Female	30-34	Nurses	Diploma	Official international health organisation sites and media e.g WHO, CDC, Official government sites and media e.g Ministry of health circulars, News Media e.g TV, radios, magazines, newspapers, Social Media e.g Whatsapp, Facebook, Twitter, Instagram	Fever, Headache, Myalgia (muscle pain), Hair loss, Diarrhoea, Cough, Confusion	FALSE	FALSE	TRUE	FALSE	FALSE	FALSE	FALSE	TRUE	Thika L5 Hospital	Inform the Medical Superintendent or hospital in charge, Isolate the patient and the patient relatives	Case investigation form	not sure	not sure	not sure	Not sure	Not sure	Not sure	Not sure	Maybe	not sure	not sure	Neutral	not sure	Not sure	Not sure	Always	Always	Always	Always	Always	Always	not sure
20/05/2021 15:28:44	Kiambu County	Level 4	Male	25-29	Clinical Officers	Diploma	News Media e.g TV, radios, magazines, newspapers	Fever, Headache, Myalgia (muscle pain), Smell disturbance, Sore throat, Runny nose, Cough	TRUE	TRUE	FALSE	FALSE	TRUE	TRUE	FALSE	TRUE	Tigoni L4 Hospital	Send the patient and relatives to the holding area	Case definition form	disagree	agree	agree	Disagree	Disagree	Disagree	Disagree	Yes	disagree	disagree	Disagree	disagree	Not sure	Not sure	Always	Always	Always	Always	Always	Occasional	not sure
20/05/2021 15:32:49	Kiambu County	Subcounty Official	Female	30-34	Nurses	Diploma	Official international health organisation sites and media e.g WHO, CDC, Official government sites and media e.g Ministry of health circulars, News Media e.g TV, radios, magazines, newspapers	Headache, Sneezing, Cough, Confusion	TRUE	FALSE	TRUE	FALSE	TRUE	TRUE	TRUE	TRUE	Thika L5 Hospital	Inform the Medical Superintendent or hospital in charge, Isolate the patient and the patient relatives	Clinical register	not sure	not sure	not sure	Agree	Not sure	Not sure	Not sure	Yes	not sure	not sure	Neutral	not sure	Not sure	Not sure	Always	Always	Always	Always	Always	Always	not sure
20/05/2021 15:40:14	Kiambu County	Level 2	Female	45-49	Nurses	Diploma	Official government sites and media e.g Ministry of health circulars	Fever, Headache, Myalgia (muscle pain), Sore throat, Sneezing, Hair loss, Cough, Confusion	TRUE	FALSE	TRUE	TRUE	TRUE	TRUE	FALSE	FALSE	Tigoni L4 Hospital	Inform the Medical Superintendent or hospital in charge	Case investigation form	Strongly disagree	strongly agree	strongly agree	Strongly agree	Strongly agree	Strongly agree	Disagree	Yes	strongly agree	strongly agree	Strongly Disagree	Strongly disagree	Strongly disagree	Strongly disagree	Always	Always	Always	Always	Always	Always	Strongly disagree
20/05/2021 15:43:49	Kiambu County	Subcounty Official	Male	55-59	Nurses	Diploma	News Media e.g TV, radios, magazines, newspapers	Fever, Headache, Smell disturbance, Sore throat, Runny nose, Sneezing, Diarrhoea, Cough	TRUE	FALSE	FALSE	FALSE	TRUE	TRUE	FALSE	TRUE	Tigoni L4 Hospital	Inform the Medical Superintendent or hospital in charge, Isolate the patient and the patient relatives, Send the patient and relatives to the holding area, Inform the disease surveillance coordinator, Give the patient a mask	Case investigation form	disagree	agree	agree	Agree	Agree	Agree	Disagree	Yes	agree	agree	Agree	agree	Agree	Agree	Always	Always	Always	Always	Occasional	Always	Agree
20/05/2021 15:46:19	Kiambu County	Level 4	Female	25-29	Nurses	Certificate	Official international health organisation sites and media e.g WHO, CDC, Official government sites and media e.g Ministry of health circulars, News Media e.g TV, radios, magazines, newspapers, Social Media e.g Whatsapp, Facebook, Twitter, Instagram, Medical Journals and other research sites, Continuous medical education fora	Fever, Headache, Myalgia (muscle pain), Sore throat, Diarrhoea	TRUE	FALSE	FALSE	FALSE	TRUE	TRUE	FALSE	TRUE	Tigoni L4 Hospital	Send the patient and relatives to the holding area	Case investigation form	Strongly disagree	Strongly disagree	strongly disagree	Strongly disagree	Disagree	Strongly disagree	Strongly agree	No	disagree	agree	Agree	not sure	Agree	Not sure	Always	Always	Always	Always	Never	Occasional	Agree
20/05/2021 15:55:06	Kiambu County	Level 4	Female	30-34	Clinical Officers	Bachelors (undergraduate degree)	Official international health organisation sites and media e.g WHO, CDC, Official government sites and media e.g Ministry of health circulars, News Media e.g TV, radios, magazines, newspapers, Social Media e.g Whatsapp, Facebook, Twitter, Instagram	Fever, Headache, Myalgia (muscle pain), Smell disturbance, Sore throat, Runny nose, Sneezing, Diarrhoea, Cough, Confusion	TRUE	FALSE	TRUE	FALSE	TRUE	TRUE	FALSE	TRUE	Tigoni L4 Hospital	Inform the Medical Superintendent or hospital in charge, Isolate the patient and the patient relatives, Send the patient and relatives to the holding area, Inform the disease surveillance coordinator, Call the subcounty COVID hotline, Give the patient a mask, Find and use the case definition to decide	Patient notes, Case investigation form	Strongly disagree	agree	not sure	Agree	Strongly disagree	Strongly disagree	Strongly disagree	Yes	strongly disagree	disagree	Disagree	disagree	Disagree	Disagree	Always	Never	Always	Always	Occasional	Always	Strongly disagree
20/05/2021 16:01:35	Kiambu County	Level 4	Female	25-29	Clinical Officers	Diploma	Official international health organisation sites and media e.g WHO, CDC, Official government sites and media e.g Ministry of health circulars, News Media e.g TV, radios, magazines, newspapers, Social Media e.g Whatsapp, Facebook, Twitter, Instagram, Medical Journals and other research sites, Continuous medical education fora	Fever, Headache, Myalgia (muscle pain), Smell disturbance, Sore throat, Cough	TRUE	FALSE	I dont know	FALSE	TRUE	TRUE	FALSE	TRUE	Kiambu L4 Hospital	Inform the Medical Superintendent or hospital in charge, Isolate the patient and the patient relatives, Send the patient and relatives to the holding area, Inform the disease surveillance coordinator, Find and use the case definition to decide	Case investigation form	Strongly disagree	agree	agree	Agree	Not sure	Agree	Not sure	Maybe	disagree	disagree	Disagree	disagree	Disagree	Disagree	Always	Occasional	Always	Always	Never	Always	not sure
20/05/2021 16:10:04	Kiambu County	Level 4	Male	25-29	Clinical Officers	Diploma	Official international health organisation sites and media e.g WHO, CDC, Official government sites and media e.g Ministry of health circulars, News Media e.g TV, radios, magazines, newspapers, Social Media e.g Whatsapp, Facebook, Twitter, Instagram, Medical Journals and other research sites, Continuous medical education fora	Fever, Headache, Myalgia (muscle pain), Smell disturbance, Sore throat, Runny nose, Sneezing, Cough, Confusion	TRUE	TRUE	I dont know	FALSE	TRUE	TRUE	FALSE	TRUE	Tigoni L4 Hospital	Isolate the patient and the patient relatives, Inform the disease surveillance coordinator, Call the subcounty COVID hotline, Send the paitent to the lab for the COVID-19test, Give the patient a mask, Find and use the case definition to decide	Case definition form	disagree	agree	agree	Agree	Not sure	Not sure	Disagree	Maybe	strongly disagree	not sure	Neutral	disagree	Strongly disagree	Disagree	Always	Occasional	Always	Always	Never	Always	disagree
20/05/2021 16:20:16	Kiambu County	Level 4	Female	25-29	Clinical Officers	Diploma	Official government sites and media e.g Ministry of health circulars	Fever, Headache, Myalgia (muscle pain), Sore throat, Sneezing, Cough	TRUE	FALSE	FALSE	FALSE	TRUE	TRUE	FALSE	TRUE	Tigoni L4 Hospital	Inform the disease surveillance coordinator	Case investigation form	disagree	agree	agree	Agree	Not sure	Agree	Agree	Yes	disagree	disagree	Agree	agree	Not sure	Not sure	Always	Always	Always	Always	Occasional	Occasional	Agree
20/05/2021 16:24:57	Kiambu County	Level 4	Female	40-44	Nurses	Bachelors (undergraduate degree)	Official international health organisation sites and media e.g WHO, CDC, Official government sites and media e.g Ministry of health circulars, News Media e.g TV, radios, magazines, newspapers, Social Media e.g Whatsapp, Facebook, Twitter, Instagram	Fever, Headache, Myalgia (muscle pain), Smell disturbance, Sore throat, Runny nose, Sneezing, Diarrhoea, Cough	TRUE	FALSE	FALSE	FALSE	TRUE	TRUE	FALSE	TRUE	Tigoni L4 Hospital	Inform the Medical Superintendent or hospital in charge, Isolate the patient and the patient relatives, Inform the disease surveillance coordinator, Call the subcounty COVID hotline, Send the paitent to the lab for the COVID-19test, Give the patient a mask, Find and use the case definition to decide	Case investigation form	disagree	Strongly disagree	strongly disagree	Strongly disagree	Strongly disagree	Strongly disagree	Strongly disagree	No	disagree	disagree	Disagree	disagree	Agree	Agree	Always	Occasional	Always	Always	Always	Always	Strongly disagree
20/05/2021 16:25:10	Kiambu County	Level 4	Female	30-34	Nurses	Bachelors (undergraduate degree)	Official government sites and media e.g Ministry of health circulars	Fever, Headache, Myalgia (muscle pain), Smell disturbance, Sore throat, Runny nose, Sneezing, Diarrhoea, Cough	TRUE	FALSE	FALSE	FALSE	TRUE	TRUE	FALSE	TRUE	Tigoni L4 Hospital	Inform the disease surveillance coordinator	Case definition form	disagree	agree	strongly disagree	Disagree	Disagree	Strongly disagree	Strongly disagree	I dont know	not sure	disagree	Disagree	disagree	Disagree	Disagree	Always	Never	Always	Always	Occasional	Occasional	not sure
20/05/2021 16:30:19	Kiambu County	Level 4	Female	25-29	Clinical Officers	Diploma	Official international health organisation sites and media e.g WHO, CDC, Official government sites and media e.g Ministry of health circulars, News Media e.g TV, radios, magazines, newspapers, Social Media e.g Whatsapp, Facebook, Twitter, Instagram, Medical Journals and other research sites, Continuous medical education fora	Fever, Headache, Myalgia (muscle pain), Smell disturbance, Sore throat, Runny nose, Sneezing, Hair loss, Diarrhoea, Cough, Confusion	TRUE	FALSE	TRUE	FALSE	TRUE	TRUE	FALSE	TRUE	Kiambu L4 Hospital	Inform the Medical Superintendent or hospital in charge, Isolate the patient and the patient relatives, Send the patient and relatives to the holding area, Call the subcounty COVID hotline, Give the patient a mask	Patient notes, Case investigation form, Case definition form	disagree	agree	not sure	Agree	Disagree	Disagree	Agree	Maybe	not sure	not sure	Disagree	disagree	Agree	Agree	Always	Always	Always	Always	Always	Always	Agree
20/05/2021 16:40:21	Kiambu County	Level 4	Male	25-29	Clinical Officers	Diploma	Official international health organisation sites and media e.g WHO, CDC, Official government sites and media e.g Ministry of health circulars, News Media e.g TV, radios, magazines, newspapers, Social Media e.g Whatsapp, Facebook, Twitter, Instagram, Medical Journals and other research sites, Continuous medical education fora	Fever, Headache, Myalgia (muscle pain), Sore throat, Runny nose, Cough	TRUE	TRUE	FALSE	FALSE	TRUE	TRUE	FALSE	I dont know	Tigoni L4 Hospital	Inform the Medical Superintendent or hospital in charge, Isolate the patient and the patient relatives, Send the patient and relatives to the holding area, Inform the disease surveillance coordinator, Call the subcounty COVID hotline, Send the paitent to the lab for the COVID-19test, Give the patient a mask, Find and use the case definition to decide	Case definition form	not sure	agree	agree	Not sure	Not sure	Not sure	Not sure	Maybe	disagree	not sure	Neutral	not sure	Not sure	Not sure	Always	Occasional	Occasional	Always	Occasional	Always	not sure
21/05/2021 09:14:17	Kiambu County	Level 2	Female	40-44	Nurses	Diploma	Official government sites and media e.g Ministry of health circulars	Fever, Headache, Myalgia (muscle pain), Runny nose, Diarrhoea, Confusion	TRUE	TRUE	TRUE	TRUE	TRUE	TRUE	FALSE	TRUE	Tigoni L4 Hospital	Inform the Medical Superintendent or hospital in charge	Case investigation form	Strongly disagree	strongly agree	strongly agree	Strongly agree	Strongly agree	Strongly agree	Strongly disagree	Yes	strongly agree	strongly agree	Strongly Agree	strongly agree	Strongly agree	Strongly agree	Always	Always	Always	Always	Always	Always	Strongly disagree
21/05/2021 09:24:14	Kiambu County	Level 2	Female	30-34	Nurses	Diploma	Official government sites and media e.g Ministry of health circulars	Fever, Headache, Myalgia (muscle pain), Sore throat, Sneezing, Diarrhoea, Cough, Confusion	TRUE	FALSE	TRUE	TRUE	TRUE	TRUE	FALSE	TRUE	Tigoni L4 Hospital	Inform the Medical Superintendent or hospital in charge	Case investigation form	strongly agree	strongly agree	strongly agree	Strongly agree	Strongly agree	Strongly agree	Strongly disagree	Yes	strongly agree	Strongly disagree	Strongly Disagree	Strongly disagree	Strongly disagree	Strongly disagree	Always	Always	Always	Always	Always	Always	Strongly disagree
21/05/2021 09:35:41	Kiambu County	Level 3	Female	25-29	Clinical Officers	Diploma	Official government sites and media e.g Ministry of health circulars	Fever, Headache, Myalgia (muscle pain), Sore throat, Sneezing, Cough, Confusion	TRUE	TRUE	TRUE	TRUE	TRUE	TRUE	TRUE	FALSE	Tigoni L4 Hospital	Inform the Medical Superintendent or hospital in charge	Patient notes	Strongly disagree	strongly agree	strongly agree	Strongly agree	Strongly agree	Strongly agree	Strongly agree	Yes	strongly agree	strongly agree	Strongly Agree	strongly agree	Strongly disagree	Strongly agree	Always	Always	Always	Always	Always	Always	Strongly disagree
21/05/2021 09:44:50	Kiambu County	Level 5	Female	35-39	Nurses	Diploma	Official international health organisation sites and media e.g WHO, CDC, Official government sites and media e.g Ministry of health circulars, News Media e.g TV, radios, magazines, newspapers	Fever, Myalgia (muscle pain), Cough, Confusion	TRUE	TRUE	FALSE	FALSE	TRUE	FALSE	FALSE	TRUE	Thika L5 Hospital	Inform the Medical Superintendent or hospital in charge, Isolate the patient and the patient relatives	Clinical register	not sure	Strongly disagree	strongly disagree	Not sure	Not sure	Agree	0	Yes	agree	not sure	Neutral	agree	Agree	Not sure	Always	Always	Always	Always	Always	Always	not sure
21/05/2021 09:45:32	Kiambu County	Level 3	Male	35-39	Laboratory staff (technologists and technicians)	Diploma	Official government sites and media e.g Ministry of health circulars	Fever, Headache, Sore throat, Sneezing, Diarrhoea, Confusion	TRUE	FALSE	TRUE	TRUE	TRUE	TRUE	FALSE	TRUE	Tigoni L4 Hospital	Inform the Medical Superintendent or hospital in charge	Case investigation form	Strongly disagree	strongly agree	strongly agree	Strongly agree	Strongly agree	Strongly agree	Strongly disagree	Yes	strongly agree	strongly agree	Strongly Disagree	Strongly disagree	Strongly disagree	Strongly disagree	Always	Always	Always	Always	Always	Always	Strongly disagree
21/05/2021 09:48:09	Kiambu County	Subcounty Official	Male	35-39	Public Health Officers/Community Health Officers and staff	Bachelors (undergraduate degree)	Official government sites and media e.g Ministry of health circulars	Fever, Headache, Myalgia (muscle pain), Sore throat, Seizures, Runny nose, Sneezing, Hair loss, Diarrhoea, Confusion	TRUE	FALSE	TRUE	TRUE	TRUE	TRUE	FALSE	TRUE	Tigoni L4 Hospital	Inform the Medical Superintendent or hospital in charge	Case definition form	Strongly disagree	strongly agree	strongly agree	Strongly agree	Strongly agree	Strongly agree	Strongly agree	0	strongly agree	strongly agree	Strongly Disagree	Strongly disagree	Strongly disagree	Strongly disagree	Always	Always	Always	Always	Always	Always	Strongly disagree
21/05/2021 09:49:58	Kiambu County	Level 5	0	50-54	Nurses	Diploma	0	Headache, Myalgia (muscle pain), Sore throat, Diarrhoea, Confusion	TRUE	FALSE	TRUE	TRUE	TRUE	TRUE	TRUE	TRUE	Tigoni L4 Hospital	Inform the Medical Superintendent or hospital in charge	Patient notes	Strongly disagree	strongly agree	strongly agree	Strongly agree	0	Strongly agree	Strongly agree	No	strongly disagree	Strongly disagree	Strongly Disagree	Strongly disagree	Strongly disagree	Strongly disagree	Always	Always	Always	Always	Always	Always	Strongly disagree
21/05/2021 09:55:19	Kiambu County	Level 5	Female	25-29	Nurses	Diploma	Official international health organisation sites and media e.g WHO, CDC, Official government sites and media e.g Ministry of health circulars, News Media e.g TV, radios, magazines, newspapers, Social Media e.g Whatsapp, Facebook, Twitter, Instagram	Fever, Headache, Myalgia (muscle pain), Cough, Confusion	FALSE	FALSE	FALSE	FALSE	TRUE	FALSE	FALSE	TRUE	Thika L5 Hospital	Inform the Medical Superintendent or hospital in charge, Isolate the patient and the patient relatives	Clinical register	Strongly disagree	Strongly disagree	strongly disagree	Agree	Agree	Agree	Strongly agree	Yes	agree	agree	Agree	agree	Agree	Agree	Always	Always	Always	Always	Always	Always	Agree
21/05/2021 09:55:20	Kiambu County	Level 3	Female	20-24	Nutritionists	Certificate	Official international health organisation sites and media e.g WHO, CDC, Official government sites and media e.g Ministry of health circulars	Fever, Headache, Sore throat, Sneezing, Diarrhoea, Cough	TRUE	I dont Know	FALSE	FALSE	TRUE	TRUE	FALSE	TRUE	Tigoni L4 Hospital	Inform the disease surveillance coordinator	Case investigation form	not sure	strongly agree	agree	Disagree	Strongly agree	Strongly agree	Agree	I dont know	not sure	disagree	Strongly Agree	agree	Disagree	Disagree	Always	Always	Always	Always	Always	Always	disagree
21/05/2021 09:56:09	Kiambu County	Level 3	Female	55-59	Physiotherapists/Occupational Therapists	Diploma	News Media e.g TV, radios, magazines, newspapers, Social Media e.g Whatsapp, Facebook, Twitter, Instagram	Fever, Headache, Myalgia (muscle pain), Sore throat, Runny nose, Cough	TRUE	FALSE	FALSE	FALSE	TRUE	TRUE	FALSE	TRUE	Tigoni L4 Hospital	Inform the Medical Superintendent or hospital in charge, Isolate the patient and the patient relatives, Send the patient and relatives to the holding area, Inform the disease surveillance coordinator, Call the subcounty COVID hotline, Send the paitent to the lab for the COVID-19test, Give the patient a mask	Case investigation form	disagree	agree	agree	Strongly disagree	Disagree	Disagree	Disagree	Yes	disagree	disagree	Agree	agree	Disagree	Disagree	Always	Always	Always	Always	Always	Always	disagree
21/05/2021 10:01:48	Kiambu County	Level 5	0	40-44	Physiotherapists/Occupational Therapists	Diploma	Official government sites and media e.g Ministry of health circulars	Headache, Sore throat, Sneezing, Hair loss, Diarrhoea, Cough	FALSE	FALSE	TRUE	TRUE	TRUE	TRUE	TRUE	TRUE	Tigoni L4 Hospital	Inform the Medical Superintendent or hospital in charge	Patient notes	Strongly disagree	strongly agree	strongly agree	Strongly agree	Strongly agree	Strongly agree	0	Yes	strongly agree	strongly agree	Strongly Agree	strongly agree	Strongly agree	Strongly agree	Always	Always	Always	Always	Always	Always	Strongly disagree
21/05/2021 10:06:54	Kiambu County	Level 4	Male	45-49	Medical Officers/Consultants	Masters	0	Fever, Headache, Myalgia (muscle pain), Sore throat, Sneezing, Cough, Confusion	FALSE	FALSE	FALSE	FALSE	FALSE	TRUE	FALSE	TRUE	Tigoni L4 Hospital	Inform the Medical Superintendent or hospital in charge	Patient notes	disagree	disagree	agree	Disagree	Agree	Disagree	Agree	Yes	agree	not sure	Neutral	not sure	Strongly disagree	Strongly disagree	Always	Always	Always	Always	Always	Always	Strongly disagree
21/05/2021 10:09:44	Kiambu County	Level 3	Female	25-29	Medical Social Workers	Diploma	Official international health organisation sites and media e.g WHO, CDC, Official government sites and media e.g Ministry of health circulars	Fever, Headache, Smell disturbance, Sore throat, Sneezing, Diarrhoea, Cough	TRUE	I dont Know	I dont know	FALSE	TRUE	TRUE	TRUE	TRUE	Tigoni L4 Hospital	Inform the disease surveillance coordinator	Case investigation form	not sure	agree	agree	Not sure	Not sure	Agree	Agree	Yes	agree	agree	Neutral	disagree	Disagree	Disagree	Always	Always	Always	Always	Always	Always	Agree
21/05/2021 10:11:06	Kiambu County	Level 3	Male	30-34	Clinical Officers	Diploma	Official government sites and media e.g Ministry of health circulars	Fever, Headache, Myalgia (muscle pain), Smell disturbance, Sore throat, Runny nose, Sneezing, Diarrhoea, Cough, Confusion	TRUE	FALSE	FALSE	FALSE	TRUE	TRUE	FALSE	TRUE	Tigoni L4 Hospital	Find and use the case definition to decide	Case definition form	Strongly disagree	strongly agree	strongly agree	Strongly agree	Strongly agree	Strongly agree	Strongly agree	Yes	strongly agree	strongly agree	Agree	agree	Agree	Agree	Always	Always	Always	Occasional	Never	Always	Agree
21/05/2021 10:11:45	Kiambu County	Level 5	0	45-49	Nurses	Diploma	0	Headache, Smell disturbance, Sore throat, Cough, Confusion	FALSE	FALSE	TRUE	TRUE	TRUE	FALSE	TRUE	TRUE	Tigoni L4 Hospital	Inform the Medical Superintendent or hospital in charge	Patient notes	Strongly disagree	Strongly disagree	strongly disagree	Strongly disagree	Strongly disagree	Strongly disagree	Not sure	No	strongly disagree	Strongly disagree	Strongly Disagree	Strongly disagree	Strongly disagree	Strongly disagree	Always	Always	Always	Always	Always	Always	Strongly disagree
21/05/2021 10:16:38	Kiambu County	Level 5	0	45-49	Nurses	Diploma	0	Headache, Myalgia (muscle pain), Sore throat, Sneezing, Cough	FALSE	FALSE	TRUE	TRUE	TRUE	TRUE	TRUE	TRUE	Tigoni L4 Hospital	Inform the Medical Superintendent or hospital in charge	Patient notes	Strongly disagree	strongly agree	agree	Not sure	Not sure	Strongly disagree	Strongly disagree	Yes	strongly agree	Strongly disagree	Strongly Disagree	Strongly disagree	Strongly disagree	Strongly disagree	Always	Always	Always	Always	Always	Always	Strongly disagree
21/05/2021 10:29:40	Kiambu County	Level 5	Female	30-34	Nurses	Diploma	Official international health organisation sites and media e.g WHO, CDC, Official government sites and media e.g Ministry of health circulars, News Media e.g TV, radios, magazines, newspapers, Social Media e.g Whatsapp, Facebook, Twitter, Instagram	Fever, Sneezing, Cough, Confusion	TRUE	TRUE	TRUE	FALSE	FALSE	TRUE	TRUE	TRUE	Thika L5 Hospital	Inform the Medical Superintendent or hospital in charge, Isolate the patient and the patient relatives, Send the patient and relatives to the holding area, Inform the disease surveillance coordinator, Call the subcounty COVID hotline, Send the paitent to the lab for the COVID-19test	Clinical register	not sure	Strongly disagree	strongly disagree	Not sure	Disagree	Agree	Strongly disagree	No	strongly disagree	Strongly disagree	Neutral	not sure	Not sure	Not sure	Always	Always	Always	Always	Always	Always	not sure
21/05/2021 10:37:06	Kiambu County	Level 5	Female	35-39	Nurses	Diploma	Official international health organisation sites and media e.g WHO, CDC, Official government sites and media e.g Ministry of health circulars, News Media e.g TV, radios, magazines, newspapers	Fever, Headache, Myalgia (muscle pain), Cough, Confusion	FALSE	FALSE	FALSE	FALSE	TRUE	FALSE	FALSE	TRUE	Thika L5 Hospital	Inform the Medical Superintendent or hospital in charge, Isolate the patient and the patient relatives	Clinical register	agree	agree	strongly disagree	Agree	Agree	Agree	0	Yes	agree	agree	Agree	agree	Agree	Agree	Always	Always	Always	Always	Always	Always	Agree
21/05/2021 10:48:28	Kiambu County	Level 5	Female	50-54	Nurses	Bachelors (undergraduate degree)	Continuous medical education fora	Fever, Headache, Myalgia (muscle pain), Smell disturbance, Sore throat, Runny nose, Diarrhoea, Cough	TRUE	FALSE	FALSE	TRUE	TRUE	TRUE	FALSE	TRUE	Tigoni L4 Hospital	Isolate the patient and the patient relatives	Case investigation form	Strongly disagree	strongly agree	not sure	Strongly disagree	Strongly disagree	Strongly disagree	Strongly disagree	Maybe	not sure	disagree	Disagree	disagree	Disagree	Disagree	Always	Always	Always	Always	Occasional	Occasional	Strongly disagree
21/05/2021 11:21:04	Kiambu County	Level 5	Female	40-44	Nurses	Diploma	Social Media e.g Whatsapp, Facebook, Twitter, Instagram	Fever, Headache, Myalgia (muscle pain), Smell disturbance, Sore throat, Runny nose, Sneezing, Diarrhoea, Cough, Confusion	TRUE	FALSE	FALSE	FALSE	TRUE	TRUE	FALSE	TRUE	Thika L5 Hospital	Inform the Medical Superintendent or hospital in charge	Clinical register	agree	strongly agree	agree	Strongly disagree	Strongly disagree	Strongly disagree	Strongly disagree	Maybe	disagree	not sure	Agree	not sure	Disagree	Disagree	Always	Occasional	Always	Always	Never	Occasional	not sure
21/05/2021 11:59:05	Kiambu County	Level 5	0	50-54	Nurses	Diploma	0	Fever, Sore throat, Diarrhoea, Confusion	FALSE	FALSE	FALSE	FALSE	FALSE	FALSE	FALSE	FALSE	Tigoni L4 Hospital	Inform the Medical Superintendent or hospital in charge	0	Strongly disagree	Strongly disagree	strongly disagree	Strongly disagree	Strongly disagree	Strongly disagree	Strongly disagree	No	strongly disagree	Strongly disagree	Strongly Disagree	Strongly disagree	Strongly disagree	Strongly disagree	Always	Always	Always	Always	Always	Always	Strongly disagree
21/05/2021 12:02:46	Kiambu County	Level 5	0	45-49	Nurses	Diploma	0	Fever, Headache, Myalgia (muscle pain), Sore throat, Sneezing, Diarrhoea, Confusion	FALSE	FALSE	TRUE	TRUE	TRUE	TRUE	TRUE	TRUE	Tigoni L4 Hospital	Inform the Medical Superintendent or hospital in charge	Patient notes	Strongly disagree	strongly agree	strongly agree	Strongly agree	Strongly agree	Strongly agree	Strongly agree	Yes	strongly agree	strongly agree	Strongly Agree	strongly agree	Strongly agree	Strongly agree	Always	Always	Always	Always	Always	Always	Strongly disagree
21/05/2021 12:12:49	Kiambu County	Level 5	Female	45-49	Nurses	Diploma	Official international health organisation sites and media e.g WHO, CDC, Official government sites and media e.g Ministry of health circulars, News Media e.g TV, radios, magazines, newspapers, Social Media e.g Whatsapp, Facebook, Twitter, Instagram	Headache, Myalgia (muscle pain), Cough, Confusion	TRUE	FALSE	TRUE	FALSE	FALSE	FALSE	FALSE	FALSE	Thika L5 Hospital	Inform the Medical Superintendent or hospital in charge, Isolate the patient and the patient relatives	Clinical register	agree	agree	strongly disagree	Agree	Agree	Agree	Agree	Yes	agree	agree	Neutral	agree	Agree	Agree	Always	Always	Always	Always	Always	Always	Agree
21/05/2021 12:23:20	Kiambu County	Level 5	Female	35-39	Nurses	Diploma	Official international health organisation sites and media e.g WHO, CDC, Official government sites and media e.g Ministry of health circulars, News Media e.g TV, radios, magazines, newspapers, Social Media e.g Whatsapp, Facebook, Twitter, Instagram	Fever, Headache, Myalgia (muscle pain), Diarrhoea, Cough	TRUE	FALSE	FALSE	FALSE	TRUE	FALSE	TRUE	TRUE	Thika L5 Hospital	Inform the Medical Superintendent or hospital in charge, Isolate the patient and the patient relatives	Clinical register	not sure	not sure	strongly disagree	Agree	Agree	Agree	Agree	Yes	agree	agree	Agree	agree	Agree	Agree	Always	Always	Always	Always	Always	Always	Agree
21/05/2021 12:27:22	Kiambu County	Level 5	Female	50-54	Nurses	Diploma	Official international health organisation sites and media e.g WHO, CDC, Official government sites and media e.g Ministry of health circulars, News Media e.g TV, radios, magazines, newspapers, Social Media e.g Whatsapp, Facebook, Twitter, Instagram, Medical Journals and other research sites, Continuous medical education fora	Fever, Headache, Myalgia (muscle pain), Cough, Confusion	FALSE	FALSE	FALSE	FALSE	TRUE	FALSE	FALSE	TRUE	Thika L5 Hospital	Inform the Medical Superintendent or hospital in charge, Isolate the patient and the patient relatives	Clinical register	not sure	agree	agree	Strongly disagree	Agree	Agree	Agree	Yes	agree	agree	Agree	agree	Agree	Agree	Always	Always	Always	Always	Always	Always	Agree
21/05/2021 12:28:36	Kiambu County	Level 5	Female	35-39	Nurses	Diploma	Official international health organisation sites and media e.g WHO, CDC, Official government sites and media e.g Ministry of health circulars, News Media e.g TV, radios, magazines, newspapers	Headache, Myalgia (muscle pain), Sneezing, Cough	TRUE	TRUE	FALSE	FALSE	TRUE	TRUE	FALSE	TRUE	Thika L5 Hospital	Inform the Medical Superintendent or hospital in charge, Isolate the patient and the patient relatives, Send the patient and relatives to the holding area	Clinical register	not sure	Strongly disagree	strongly disagree	Agree	Not sure	Agree	Strongly disagree	Yes	agree	agree	Agree	agree	Agree	Agree	Always	Always	Always	Always	Always	Always	Agree
21/05/2021 12:33:12	Kiambu County	Level 5	0	55-59	Nurses	Diploma	0	Fever, Headache, Smell disturbance, Runny nose, Diarrhoea, Confusion	FALSE	FALSE	FALSE	FALSE	FALSE	FALSE	FALSE	FALSE	Tigoni L4 Hospital	Inform the Medical Superintendent or hospital in charge	Case investigation form	Strongly disagree	strongly agree	strongly agree	Strongly disagree	Strongly disagree	Strongly disagree	Strongly disagree	No	strongly disagree	Strongly disagree	Strongly Disagree	Strongly disagree	Strongly disagree	Strongly disagree	Always	Always	Always	Always	Always	Always	Strongly disagree
21/05/2021 12:34:31	Kiambu County	Level 5	Female	25-29	Nurses	Diploma	Official government sites and media e.g Ministry of health circulars	Fever, Headache, Sore throat, Runny nose, Sneezing, Diarrhoea, Confusion	FALSE	FALSE	FALSE	FALSE	FALSE	FALSE	FALSE	FALSE	Tigoni L4 Hospital	Inform the Medical Superintendent or hospital in charge	Case investigation form	Strongly disagree	strongly agree	strongly agree	Strongly agree	Strongly agree	Strongly agree	Strongly agree	No	strongly disagree	Strongly disagree	Strongly Disagree	Strongly disagree	Strongly disagree	Strongly disagree	Always	Always	Always	Always	Always	Always	Strongly disagree
21/05/2021 12:37:17	Kiambu County	Level 5	0	45-49	Nurses	0	0	Headache, Myalgia (muscle pain), Sore throat, Confusion	FALSE	FALSE	FALSE	FALSE	TRUE	TRUE	TRUE	TRUE	Tigoni L4 Hospital	Inform the Medical Superintendent or hospital in charge	Patient notes	Strongly disagree	strongly agree	strongly agree	Strongly agree	Strongly agree	Strongly agree	0	Yes	strongly agree	strongly agree	Strongly Agree	strongly agree	Strongly disagree	Strongly disagree	Always	Always	Always	Always	Always	Always	Strongly disagree
21/05/2021 12:41:52	Kiambu County	Level 5	Female	40-44	Nurses	Diploma	Official government sites and media e.g Ministry of health circulars	Fever, Runny nose, Hair loss, Cough	0	FALSE	FALSE	FALSE	FALSE	FALSE	FALSE	FALSE	Tigoni L4 Hospital	Inform the Medical Superintendent or hospital in charge	Patient notes	Strongly disagree	strongly agree	strongly disagree	Disagree	Disagree	Disagree	Strongly disagree	No	strongly disagree	Strongly disagree	Strongly Disagree	Strongly disagree	Strongly agree	Strongly disagree	Always	Always	Always	Always	Always	Always	Strongly disagree
21/05/2021 12:42:34	Kiambu County	Level 5	Male	45-49	Mortuary attendants	Diploma	0	Fever, Headache, Sore throat, Diarrhoea, Confusion	FALSE	FALSE	TRUE	TRUE	TRUE	TRUE	TRUE	TRUE	Tigoni L4 Hospital	Inform the Medical Superintendent or hospital in charge	Patient notes	Strongly disagree	not sure	disagree	Agree	Disagree	Disagree	Agree	Yes	strongly agree	strongly agree	Strongly Disagree	Strongly disagree	Strongly disagree	Strongly disagree	Always	Always	Always	Always	Always	Always	Strongly disagree
21/05/2021 12:48:52	Kiambu County	Level 5	Female	40-44	Nurses	Diploma	Official international health organisation sites and media e.g WHO, CDC, Official government sites and media e.g Ministry of health circulars, News Media e.g TV, radios, magazines, newspapers	Fever, Headache, Myalgia (muscle pain), Diarrhoea, Cough, Confusion	FALSE	FALSE	FALSE	FALSE	TRUE	FALSE	FALSE	TRUE	Thika L5 Hospital	Inform the Medical Superintendent or hospital in charge, Isolate the patient and the patient relatives	Clinical register	not sure	Strongly disagree	strongly disagree	Agree	Agree	Agree	Agree	Yes	agree	agree	Agree	agree	Agree	Agree	Always	Always	Always	Always	Always	Always	Agree
21/05/2021 12:56:05	Kiambu County	Level 5	Female	35-39	Nurses	Diploma	Official international health organisation sites and media e.g WHO, CDC, Official government sites and media e.g Ministry of health circulars	Fever, Headache, Cough, Confusion	TRUE	TRUE	TRUE	TRUE	TRUE	FALSE	FALSE	TRUE	Thika L5 Hospital	Inform the Medical Superintendent or hospital in charge, Isolate the patient and the patient relatives	Patient notes	not sure	not sure	not sure	Not sure	Not sure	Not sure	Not sure	Maybe	not sure	not sure	0	not sure	Not sure	Not sure	Always	Always	Always	Always	Always	Always	not sure
21/05/2021 12:59:31	Kiambu County	Level 4	Male	35-39	Health Administrative officers and staff	Masters	Official international health organisation sites and media e.g WHO, CDC, Official government sites and media e.g Ministry of health circulars, News Media e.g TV, radios, magazines, newspapers, Social Media e.g Whatsapp, Facebook, Twitter, Instagram	Fever, Headache, Myalgia (muscle pain), Smell disturbance, Sore throat, Sneezing, Diarrhoea, Cough	TRUE	FALSE	FALSE	FALSE	TRUE	FALSE	FALSE	TRUE	Tigoni L4 Hospital	Inform the Medical Superintendent or hospital in charge, Send the patient and relatives to the holding area, Inform the disease surveillance coordinator, Call the subcounty COVID hotline, Give the patient a mask	Case definition form	Strongly disagree	agree	strongly agree	Strongly disagree	Disagree	Disagree	Disagree	Yes	strongly agree	disagree	Strongly Disagree	strongly agree	Disagree	Disagree	Always	Occasional	Always	Always	Never	Occasional	disagree
21/05/2021 13:10:41	Kiambu County	Level 3	Female	25-29	Medical Social Workers	Diploma	Official international health organisation sites and media e.g WHO, CDC, News Media e.g TV, radios, magazines, newspapers	Fever, Headache, Sore throat, Diarrhoea	TRUE	FALSE	FALSE	FALSE	TRUE	FALSE	FALSE	TRUE	Kiambu L4 Hospital	Inform the disease surveillance coordinator	0	disagree	agree	disagree	Not sure	Not sure	Agree	Agree	Yes	strongly disagree	not sure	Agree	agree	Not sure	Not sure	Always	Never	Always	Always	Occasional	Occasional	not sure
21/05/2021 13:16:09	Kiambu County	Level 2	Female	35-39	Nurses	Diploma	Official government sites and media e.g Ministry of health circulars	Fever, Headache, Myalgia (muscle pain), Smell disturbance, Runny nose, Sneezing, Hair loss, Diarrhoea, Cough, Confusion	TRUE	FALSE	TRUE	TRUE	TRUE	TRUE	FALSE	TRUE	Tigoni L4 Hospital	Inform the Medical Superintendent or hospital in charge	Case investigation form	Strongly disagree	strongly agree	strongly agree	Strongly agree	Strongly agree	Strongly agree	0	Yes	strongly agree	strongly agree	Strongly Disagree	Strongly disagree	Strongly disagree	Strongly disagree	Always	Always	Always	Always	Always	Always	Strongly disagree
21/05/2021 13:16:48	Kiambu County	Level 3	Female	25-29	Community Health Volunteers	Certificate	Official government sites and media e.g Ministry of health circulars, News Media e.g TV, radios, magazines, newspapers, Social Media e.g Whatsapp, Facebook, Twitter, Instagram	Fever, Headache, Sore throat, Cough	TRUE	FALSE	FALSE	FALSE	TRUE	TRUE	FALSE	FALSE	Tigoni L4 Hospital	Isolate the patient and the patient relatives, Inform the disease surveillance coordinator, Call the subcounty COVID hotline, Send the paitent to the lab for the COVID-19test, Give the patient a mask	Case investigation form	Strongly disagree	agree	agree	Agree	Not sure	Not sure	Not sure	Yes	strongly disagree	not sure	Agree	agree	Not sure	Not sure	Always	Never	Always	Always	Always	Occasional	not sure
21/05/2021 13:22:21	Kiambu County	Level 4	Male	30-34	Ambulance Drivers	Diploma	News Media e.g TV, radios, magazines, newspapers	Fever	TRUE	TRUE	FALSE	TRUE	TRUE	TRUE	TRUE	TRUE	Tigoni L4 Hospital	Inform the Medical Superintendent or hospital in charge, Isolate the patient and the patient relatives, Send the patient and relatives to the holding area, Inform the disease surveillance coordinator, Give the patient a mask	Case investigation form	Strongly disagree	disagree	agree	Disagree	Disagree	Strongly disagree	Not sure	No	disagree	disagree	Disagree	disagree	Disagree	Disagree	Always	Always	Always	Always	Occasional	Always	disagree
21/05/2021 13:26:03	Kiambu County	County Official	Male	35-39	0	Masters	Official international health organisation sites and media e.g WHO, CDC, Official government sites and media e.g Ministry of health circulars, News Media e.g TV, radios, magazines, newspapers, Social Media e.g Whatsapp, Facebook, Twitter, Instagram	Fever, Headache, Smell disturbance, Sore throat, Sneezing, Diarrhoea, Cough	0	TRUE	FALSE	0	FALSE	TRUE	FALSE	TRUE	Tigoni L4 Hospital	Inform the Medical Superintendent or hospital in charge, Isolate the patient and the patient relatives, Send the patient and relatives to the holding area, Inform the disease surveillance coordinator, Call the subcounty COVID hotline, Send the paitent to the lab for the COVID-19test, Give the patient a mask	Case investigation form	disagree	strongly agree	strongly agree	Agree	Disagree	Disagree	Agree	Yes	agree	agree	Agree	agree	Agree	Agree	Always	Always	Always	Always	Always	Always	Agree
21/05/2021 13:32:14	Kiambu County	Level 3	Female	25-29	Health Promotion Officers	Bachelors (undergraduate degree)	Official international health organisation sites and media e.g WHO, CDC, Official government sites and media e.g Ministry of health circulars, News Media e.g TV, radios, magazines, newspapers, Social Media e.g Whatsapp, Facebook, Twitter, Instagram, Medical Journals and other research sites, Continuous medical education fora	Fever, Sore throat, Cough	TRUE	FALSE	FALSE	FALSE	TRUE	TRUE	TRUE	TRUE	Tigoni L4 Hospital	Call the subcounty COVID hotline	Case investigation form	not sure	agree	agree	Agree	Agree	Disagree	Agree	Yes	agree	agree	Agree	agree	Agree	Agree	Always	Always	Always	Always	Always	Always	Agree
21/05/2021 13:37:05	Kiambu County	Level 4	Female	30-34	Pharmaceutical Staff (technologists, technicians)	Diploma	Official government sites and media e.g Ministry of health circulars, News Media e.g TV, radios, magazines, newspapers, Social Media e.g Whatsapp, Facebook, Twitter, Instagram	Fever, Headache, Myalgia (muscle pain), Sore throat, Sneezing, Diarrhoea, Cough	TRUE	FALSE	FALSE	FALSE	TRUE	TRUE	FALSE	TRUE	Tigoni L4 Hospital	Inform the disease surveillance coordinator, Call the subcounty COVID hotline, Give the patient a mask, Find and use the case definition to decide	Clinical register	0	agree	agree	Not sure	Not sure	Agree	Not sure	Yes	strongly agree	agree	Agree	not sure	Agree	Not sure	Always	Always	0	0	0	Always	disagree
21/05/2021 13:38:54	Kiambu County	Level 3	Female	25-29	Health supportive staff (secretaries, administrative assistants chefs, cooks, cleaners etc)	Bachelors (undergraduate degree)	News Media e.g TV, radios, magazines, newspapers	Fever, Headache, Myalgia (muscle pain), Smell disturbance, Sore throat, Cough	TRUE	FALSE	FALSE	TRUE	TRUE	TRUE	TRUE	TRUE	Tigoni L4 Hospital	Send the patient and relatives to the holding area	Case definition form	Strongly disagree	not sure	strongly agree	Not sure	Disagree	Disagree	Strongly disagree	Yes	agree	agree	Disagree	disagree	Disagree	Strongly disagree	Always	Always	Always	Always	Always	Always	0
21/05/2021 13:44:20	Kiambu County	Level 4	Female	30-34	Nutritionists	Bachelors (undergraduate degree)	Official government sites and media e.g Ministry of health circulars	Fever, Headache, Myalgia (muscle pain), Sore throat, Runny nose, Sneezing, Hair loss, Cough, Confusion	TRUE	FALSE	FALSE	TRUE	TRUE	TRUE	TRUE	FALSE	Tigoni L4 Hospital	Inform the Medical Superintendent or hospital in charge	0	Strongly disagree	strongly agree	strongly agree	Strongly agree	Strongly agree	Strongly agree	Strongly disagree	Yes	strongly agree	Strongly disagree	Strongly Disagree	Strongly disagree	Strongly disagree	Strongly disagree	Always	Always	Always	Always	Always	Always	Strongly disagree
21/05/2021 13:49:50	Kiambu County	Level 3	Female	30-34	Nurses	Diploma	Official government sites and media e.g Ministry of health circulars	Fever, Headache, Myalgia (muscle pain), Sore throat, Runny nose, Hair loss, Diarrhoea	TRUE	FALSE	TRUE	TRUE	TRUE	TRUE	TRUE	TRUE	Tigoni L4 Hospital	Inform the Medical Superintendent or hospital in charge	0	Strongly disagree	strongly agree	strongly agree	Strongly agree	Strongly agree	Strongly agree	0	Yes	strongly agree	strongly agree	Strongly Disagree	Strongly disagree	Strongly disagree	Strongly disagree	Always	Always	Always	Always	Always	Always	Strongly disagree
21/05/2021 13:55:37	Kiambu County	Level 3	0	35-39	Nurses	Diploma	0	Fever, Headache, Smell disturbance, Sore throat, Runny nose, Sneezing, Diarrhoea, Cough, Confusion	TRUE	FALSE	TRUE	TRUE	TRUE	TRUE	FALSE	TRUE	Tigoni L4 Hospital	Inform the Medical Superintendent or hospital in charge	Case investigation form	Strongly disagree	strongly agree	strongly agree	Strongly agree	Strongly agree	Strongly agree	Strongly agree	Yes	strongly agree	strongly agree	Strongly Disagree	Strongly disagree	Strongly disagree	Strongly disagree	Always	Always	Always	Always	Always	Always	Strongly disagree
21/05/2021 14:02:36	Kiambu County	Level 3	Female	25-29	Health Records and Information Officers and staff	Diploma	News Media e.g TV, radios, magazines, newspapers, Social Media e.g Whatsapp, Facebook, Twitter, Instagram	Fever, Headache, Sore throat, Diarrhoea, Cough	TRUE	FALSE	FALSE	FALSE	TRUE	TRUE	FALSE	TRUE	Tigoni L4 Hospital	Isolate the patient and the patient relatives, Call the subcounty COVID hotline	Case investigation form	Strongly disagree	agree	agree	Agree	Agree	Disagree	Not sure	Yes	not sure	not sure	Neutral	not sure	Not sure	Not sure	Always	Never	Never	Always	Occasional	Occasional	not sure
21/05/2021 14:03:41	Kiambu County	Level 5	Male	35-39	Laboratory staff (technologists and technicians)	Diploma	Official government sites and media e.g Ministry of health circulars	Fever, Headache, Smell disturbance, Sore throat, Sneezing, Diarrhoea, Confusion	TRUE	FALSE	TRUE	TRUE	TRUE	TRUE	TRUE	TRUE	Tigoni L4 Hospital	Inform the Medical Superintendent or hospital in charge	Case investigation form	Strongly disagree	strongly agree	strongly agree	Strongly agree	Strongly agree	Strongly agree	Strongly agree	Yes	strongly agree	strongly agree	Strongly Disagree	Strongly disagree	Strongly disagree	Strongly disagree	Always	Always	Always	Always	Always	Always	Strongly disagree
21/05/2021 14:09:40	Kiambu County	Level 3	Female	25-29	Health Records and Information Officers and staff	Diploma	Official government sites and media e.g Ministry of health circulars, News Media e.g TV, radios, magazines, newspapers	Fever, Headache, Sore throat, Runny nose, Sneezing, Cough	TRUE	FALSE	FALSE	FALSE	TRUE	TRUE	FALSE	TRUE	Thika L5 Hospital	Send the patient and relatives to the holding area	Clinical register	Strongly disagree	agree	not sure	Disagree	Not sure	Agree	Not sure	Maybe	not sure	not sure	Agree	not sure	Agree	Agree	Always	Always	Occasional	Always	Occasional	Never	not sure
21/05/2021 14:16:35	Kiambu County	0	0	0	0	0	0	Fever, Headache, Sore throat, Diarrhoea, Cough, Confusion	TRUE	FALSE	FALSE	FALSE	TRUE	TRUE	FALSE	TRUE	Tigoni L4 Hospital	Isolate the patient and the patient relatives, Inform the disease surveillance coordinator, Call the subcounty COVID hotline, Send the paitent to the lab for the COVID-19test	Case investigation form	Strongly disagree	Strongly disagree	agree	Agree	0	Disagree	Not sure	Yes	disagree	Strongly disagree	Agree	disagree	Disagree	Disagree	Always	Never	Always	Always	Occasional	Never	Strongly disagree
21/05/2021 14:25:17	Kiambu County	Level 3	Male	40-44	Nurses	Diploma	Official international health organisation sites and media e.g WHO, CDC	Fever, Headache, Myalgia (muscle pain), Smell disturbance, Sore throat, Runny nose, Sneezing, Diarrhoea, Cough, Confusion	TRUE	TRUE	FALSE	FALSE	TRUE	TRUE	FALSE	TRUE	Tigoni L4 Hospital	Isolate the patient and the patient relatives, Inform the disease surveillance coordinator, Send the paitent to the lab for the COVID-19test, Give the patient a mask, Find and use the case definition to decide	Case investigation form	disagree	agree	agree	Disagree	Strongly disagree	Disagree	Strongly disagree	Maybe	strongly disagree	disagree	Agree	agree	Agree	Agree	Always	Occasional	Always	Always	Always	Always	Agree
21/05/2021 14:27:01	Kiambu County	Level 4	Female	35-39	Pharmaceutical Staff (technologists, technicians)	Diploma	Official international health organisation sites and media e.g WHO, CDC, Official government sites and media e.g Ministry of health circulars, News Media e.g TV, radios, magazines, newspapers, Social Media e.g Whatsapp, Facebook, Twitter, Instagram, Medical Journals and other research sites, Continuous medical education fora	Fever, Headache, Myalgia (muscle pain), Smell disturbance, Sore throat, Cough	TRUE	FALSE	FALSE	FALSE	TRUE	TRUE	FALSE	TRUE	Tigoni L4 Hospital	Inform the disease surveillance coordinator, Send the paitent to the lab for the COVID-19test, Give the patient a mask	Case investigation form	agree	agree	agree	Agree	Strongly disagree	Strongly disagree	Strongly disagree	Maybe	strongly disagree	not sure	Neutral	not sure	Not sure	Not sure	Always	Never	Never	Always	Always	Never	Agree
21/05/2021 14:35:44	Kiambu County	Level 3	Female	30-34	Nurses	Bachelors (undergraduate degree)	Official international health organisation sites and media e.g WHO, CDC	Fever, Headache, Myalgia (muscle pain), Smell disturbance, Sore throat, Runny nose, Cough, Confusion	TRUE	FALSE	I dont know	TRUE	TRUE	TRUE	FALSE	TRUE	Tigoni L4 Hospital	Isolate the patient and the patient relatives	Case investigation form	not sure	Strongly disagree	strongly disagree	Disagree	Disagree	Agree	Agree	Maybe	disagree	not sure	Agree	not sure	Disagree	Agree	Always	Always	Always	Always	Never	Always	Strongly disagree
21/05/2021 14:40:24	Kiambu County	Level 3	Female	30-34	HTS staff (HIV Testing Services)	Diploma	News Media e.g TV, radios, magazines, newspapers	Headache	TRUE	TRUE	FALSE	TRUE	TRUE	TRUE	FALSE	TRUE	Tigoni L4 Hospital	Isolate the patient and the patient relatives	Case investigation form	Strongly disagree	strongly agree	strongly agree	Strongly agree	Agree	Strongly agree	Strongly agree	Yes	strongly agree	strongly agree	Strongly Agree	strongly agree	Strongly agree	Strongly agree	Always	Always	Always	Always	Always	Always	Strongly Agree
21/05/2021 14:46:09	Kiambu County	Level 3	Male	30-34	Health supportive staff (secretaries, administrative assistants chefs, cooks, cleaners etc)	Certificate	Official government sites and media e.g Ministry of health circulars	Fever, Headache, Myalgia (muscle pain), Smell disturbance, Sore throat, Runny nose, Sneezing, Diarrhoea, Cough, Confusion	TRUE	TRUE	TRUE	FALSE	FALSE	TRUE	TRUE	TRUE	Tigoni L4 Hospital	Isolate the patient and the patient relatives	Case investigation form	disagree	disagree	agree	Strongly disagree	Not sure	Not sure	Not sure	Yes	agree	disagree	Disagree	disagree	Agree	Disagree	Always	Always	Always	Always	Always	Always	disagree
21/05/2021 14:50:12	Kiambu County	Level 3	Female	55-59	Laboratory staff (technologists and technicians)	Diploma	News Media e.g TV, radios, magazines, newspapers	Fever, Headache, Myalgia (muscle pain), Smell disturbance, Sore throat, Runny nose, Sneezing, Diarrhoea, Cough, Confusion	TRUE	FALSE	FALSE	FALSE	TRUE	TRUE	FALSE	TRUE	Tigoni L4 Hospital	Inform the Medical Superintendent or hospital in charge, Isolate the patient and the patient relatives, Inform the disease surveillance coordinator, Call the subcounty COVID hotline, Send the paitent to the lab for the COVID-19test, Give the patient a mask	0	agree	agree	agree	0	0	0	0	0	0	0	0	0	0	0	0	0	0	0	0	0	0
21/05/2021 14:56:46	Kiambu County	Level 3	Female	55-59	Community Health Volunteers	Bachelors (undergraduate degree)	Official government sites and media e.g Ministry of health circulars	Fever, Headache, Myalgia (muscle pain), Smell disturbance, Sneezing, Diarrhoea, Cough	TRUE	FALSE	FALSE	FALSE	TRUE	TRUE	FALSE	TRUE	Tigoni L4 Hospital	Inform the Medical Superintendent or hospital in charge, Isolate the patient and the patient relatives, Send the patient and relatives to the holding area, Inform the disease surveillance coordinator, Send the paitent to the lab for the COVID-19test, Give the patient a mask	Case investigation form	Strongly disagree	strongly agree	strongly agree	Not sure	Not sure	Agree	Disagree	Yes	not sure	not sure	Strongly Disagree	Strongly disagree	Disagree	Disagree	Always	Occasional	Always	Always	Occasional	Always	disagree
21/05/2021 15:01:13	Kiambu County	Level 4	Male	35-39	Pharmaceutical Staff (technologists, technicians)	Diploma	Official international health organisation sites and media e.g WHO, CDC, Official government sites and media e.g Ministry of health circulars, News Media e.g TV, radios, magazines, newspapers, Social Media e.g Whatsapp, Facebook, Twitter, Instagram, Medical Journals and other research sites, Continuous medical education fora	Fever, Headache, Myalgia (muscle pain), Smell disturbance, Sore throat, Sneezing, Cough	TRUE	TRUE	FALSE	FALSE	TRUE	TRUE	FALSE	TRUE	Kiambu L4 Hospital	Inform the Medical Superintendent or hospital in charge, Isolate the patient and the patient relatives, Send the patient and relatives to the holding area, Inform the disease surveillance coordinator, Call the subcounty COVID hotline, Send the paitent to the lab for the COVID-19test	Case definition form	disagree	agree	agree	Agree	Strongly disagree	Agree	Agree	Yes	agree	agree	Agree	agree	Agree	Agree	Always	Occasional	Always	Always	Always	Always	Agree
21/05/2021 15:13:46	Kiambu County	Level 3	Female	25-29	Medical Social Workers	Diploma	Official international health organisation sites and media e.g WHO, CDC, Official government sites and media e.g Ministry of health circulars, News Media e.g TV, radios, magazines, newspapers, Social Media e.g Whatsapp, Facebook, Twitter, Instagram, Medical Journals and other research sites	Fever, Headache, Sore throat, Sneezing	TRUE	FALSE	FALSE	FALSE	TRUE	TRUE	FALSE	TRUE	Tigoni L4 Hospital	Isolate the patient and the patient relatives, Inform the disease surveillance coordinator, Call the subcounty COVID hotline, Send the paitent to the lab for the COVID-19test, Give the patient a mask	Case investigation form	Strongly disagree	agree	agree	Agree	Not sure	Not sure	Not sure	Yes	strongly disagree	not sure	Agree	agree	Not sure	Not sure	Always	Never	Always	Always	Occasional	Occasional	not sure
21/05/2021 15:23:45	Kiambu County	Level 3	0	35-39	Nurses	Bachelors (undergraduate degree)	Official international health organisation sites and media e.g WHO, CDC, Official government sites and media e.g Ministry of health circulars, News Media e.g TV, radios, magazines, newspapers, Social Media e.g Whatsapp, Facebook, Twitter, Instagram, Continuous medical education fora	Fever, Headache, Myalgia (muscle pain), Smell disturbance, Sore throat, Runny nose, Sneezing, Diarrhoea	TRUE	TRUE	FALSE	FALSE	TRUE	TRUE	FALSE	TRUE	Tigoni L4 Hospital	Isolate the patient and the patient relatives, Inform the disease surveillance coordinator, Call the subcounty COVID hotline, Send the paitent to the lab for the COVID-19test, Give the patient a mask, Find and use the case definition to decide	Case definition form	disagree	strongly agree	strongly agree	Strongly agree	Disagree	Agree	Agree	Yes	disagree	disagree	Disagree	disagree	Disagree	Disagree	Always	Always	Always	Always	Occasional	Always	not sure
21/05/2021 15:24:56	Kiambu County	Level 4	Female	35-39	Pharmaceutical Staff (technologists, technicians)	Diploma	Official international health organisation sites and media e.g WHO, CDC, Official government sites and media e.g Ministry of health circulars, News Media e.g TV, radios, magazines, newspapers, Social Media e.g Whatsapp, Facebook, Twitter, Instagram, Medical Journals and other research sites, Continuous medical education fora	Fever, Headache, Myalgia (muscle pain), Smell disturbance, Sore throat, Runny nose, Diarrhoea, Cough, Confusion	TRUE	FALSE	FALSE	FALSE	TRUE	TRUE	FALSE	TRUE	Tigoni L4 Hospital	Inform the Medical Superintendent or hospital in charge, Isolate the patient and the patient relatives, Send the patient and relatives to the holding area, Inform the disease surveillance coordinator, Call the subcounty COVID hotline, Send the paitent to the lab for the COVID-19test, Give the patient a mask, Find and use the case definition to decide, I dont know what to do	Case investigation form	Strongly disagree	agree	agree	Agree	Agree	Strongly agree	Not sure	Maybe	not sure	not sure	Strongly Disagree	disagree	Agree	Agree	Always	Always	Always	Always	Never	Occasional	not sure
21/05/2021 15:33:15	Kiambu County	County Official	Male	30-34	Nurses	Masters	Official international health organisation sites and media e.g WHO, CDC, News Media e.g TV, radios, magazines, newspapers, Social Media e.g Whatsapp, Facebook, Twitter, Instagram	Fever, Headache, Myalgia (muscle pain), Smell disturbance, Sore throat, Runny nose, Sneezing, Diarrhoea, Cough	TRUE	FALSE	FALSE	FALSE	TRUE	TRUE	FALSE	TRUE	Tigoni L4 Hospital	Isolate the patient and the patient relatives, Send the patient and relatives to the holding area, Call the subcounty COVID hotline, Give the patient a mask, Find and use the case definition to decide	Case investigation form	not sure	agree	agree	Disagree	Disagree	Agree	Agree	Yes	agree	agree	Agree	disagree	Disagree	Disagree	Always	Always	Always	Always	Occasional	Occasional	disagree
21/05/2021 15:44:09	Kiambu County	0	Female	55-59	Nurses	Diploma	Official international health organisation sites and media e.g WHO, CDC, Official government sites and media e.g Ministry of health circulars, News Media e.g TV, radios, magazines, newspapers, Social Media e.g Whatsapp, Facebook, Twitter, Instagram, Medical Journals and other research sites, Continuous medical education fora	Fever, Headache, Myalgia (muscle pain), Smell disturbance, Sore throat, Runny nose, Sneezing, Diarrhoea, Cough	TRUE	FALSE	FALSE	FALSE	TRUE	TRUE	FALSE	TRUE	Tigoni L4 Hospital	Inform the Medical Superintendent or hospital in charge, Isolate the patient and the patient relatives, Send the patient and relatives to the holding area, Inform the disease surveillance coordinator, Call the subcounty COVID hotline, Send the paitent to the lab for the COVID-19test, Give the patient a mask, Find and use the case definition to decide	Case definition form	agree	strongly agree	agree	Agree	Agree	Agree	Agree	Yes	agree	agree	Strongly Agree	agree	Agree	Agree	Always	Never	Always	Always	Never	Always	not sure
21/05/2021 15:56:44	Kiambu County	Level 3	Male	55-59	Community Health Volunteers	Certificate	News Media e.g TV, radios, magazines, newspapers	Fever, Headache, Smell disturbance, Sore throat, Sneezing, Cough	TRUE	TRUE	TRUE	FALSE	TRUE	TRUE	FALSE	TRUE	Tigoni L4 Hospital	Inform the Medical Superintendent or hospital in charge	Case investigation form	agree	agree	strongly agree	Agree	Agree	Agree	Not sure	Yes	agree	not sure	Agree	agree	Agree	Agree	Always	Always	Always	Always	Always	Always	Agree
21/05/2021 16:05:32	Kiambu County	Level 3	Female	30-34	Nurses	Diploma	Official international health organisation sites and media e.g WHO, CDC	Fever, Headache, Myalgia (muscle pain), Smell disturbance, Sore throat, Runny nose, Sneezing, Hair loss, Diarrhoea, Cough, Confusion	TRUE	FALSE	TRUE	FALSE	TRUE	TRUE	FALSE	TRUE	Tigoni L4 Hospital	Send the patient and relatives to the holding area	Case definition form	disagree	agree	strongly agree	Strongly agree	Agree	Agree	Agree	Yes	disagree	not sure	Disagree	not sure	Strongly disagree	Strongly disagree	Always	Never	Always	Never	Never	Always	Agree
21/05/2021 16:16:52	Kiambu County	0	0	0	0	0	0	Fever, Headache, Myalgia (muscle pain), Smell disturbance, Sore throat, Runny nose, Sneezing, Diarrhoea, Cough, Confusion	TRUE	FALSE	FALSE	FALSE	TRUE	TRUE	FALSE	TRUE	Tigoni L4 Hospital	Isolate the patient and the patient relatives, Send the paitent to the lab for the COVID-19test, Give the patient a mask, Find and use the case definition to decide	Case investigation form	disagree	agree	agree	Disagree	Disagree	Disagree	Strongly disagree	Maybe	disagree	disagree	Disagree	disagree	Disagree	Disagree	Always	Always	Always	Always	Always	Always	Agree
21/05/2021 16:25:01	Kiambu County	Level 3	Female	40-44	Community Health Volunteers	Diploma	0	Fever, Headache, Sneezing, Cough	I dont know	TRUE	I dont know	I dont know	TRUE	TRUE	FALSE	TRUE	Tigoni L4 Hospital	Inform the disease surveillance coordinator	Case definition form	not sure	agree	disagree	Not sure	Disagree	Agree	Disagree	Yes	not sure	not sure	Agree	agree	Not sure	Not sure	Always	Always	Never	Always	Occasional	Occasional	Agree
21/05/2021 16:38:55	Kiambu County	Level 4	Female	45-49	Community Health Volunteers	Certificate	Official international health organisation sites and media e.g WHO, CDC, Official government sites and media e.g Ministry of health circulars, News Media e.g TV, radios, magazines, newspapers, Social Media e.g Whatsapp, Facebook, Twitter, Instagram, Medical Journals and other research sites	Fever, Headache, Myalgia (muscle pain), Smell disturbance, Sore throat, Runny nose, Diarrhoea, Cough	TRUE	TRUE	TRUE	FALSE	TRUE	TRUE	FALSE	TRUE	Tigoni L4 Hospital	Inform the Medical Superintendent or hospital in charge, Isolate the patient and the patient relatives, Send the patient and relatives to the holding area, Call the subcounty COVID hotline, Send the paitent to the lab for the COVID-19test, Give the patient a mask	Case investigation form	disagree	strongly agree	strongly agree	Agree	0	Strongly agree	Agree	Yes	disagree	not sure	Agree	agree	Not sure	Not sure	Always	Never	Never	Always	Always	Always	disagree
21/05/2021 16:48:28	Kiambu County	Level 4	Male	35-39	HTS staff (HIV Testing Services)	Diploma	Official government sites and media e.g Ministry of health circulars, News Media e.g TV, radios, magazines, newspapers, Social Media e.g Whatsapp, Facebook, Twitter, Instagram	Sore throat, Sneezing, Cough	TRUE	FALSE	FALSE	FALSE	TRUE	TRUE	FALSE	TRUE	Tigoni L4 Hospital	Inform the Medical Superintendent or hospital in charge, Isolate the patient and the patient relatives, Inform the disease surveillance coordinator, Find and use the case definition to decide	Case investigation form	Strongly disagree	agree	agree	Strongly disagree	Disagree	Disagree	Agree	Yes	strongly disagree	disagree	Strongly Disagree	Strongly disagree	Not sure	Not sure	Always	Never	Always	Always	Occasional	Never	Agree
21/05/2021 16:58:57	Kiambu County	Level 4	Female	25-29	Dental Technologists/Community Oral Health Officers	Bachelors (undergraduate degree)	Official government sites and media e.g Ministry of health circulars, News Media e.g TV, radios, magazines, newspapers, Social Media e.g Whatsapp, Facebook, Twitter, Instagram, Medical Journals and other research sites	Fever, Headache, Myalgia (muscle pain), Smell disturbance, Sore throat, Sneezing, Diarrhoea, Cough	TRUE	FALSE	FALSE	FALSE	TRUE	TRUE	FALSE	TRUE	Tigoni L4 Hospital	Inform the Medical Superintendent or hospital in charge, Isolate the patient and the patient relatives, Send the patient and relatives to the holding area, Inform the disease surveillance coordinator, Call the subcounty COVID hotline, Send the paitent to the lab for the COVID-19test, Give the patient a mask, Find and use the case definition to decide	Case investigation form	not sure	strongly agree	agree	Agree	Strongly disagree	Disagree	Disagree	Maybe	not sure	not sure	Neutral	not sure	Not sure	Not sure	Always	Occasional	Always	Always	Always	Always	not sure
21/05/2021 17:06:19	Kiambu County	Level 4	Male	40-44	Health Administrative officers and staff	Diploma	Official international health organisation sites and media e.g WHO, CDC, Official government sites and media e.g Ministry of health circulars, News Media e.g TV, radios, magazines, newspapers, Social Media e.g Whatsapp, Facebook, Twitter, Instagram	Fever, Headache, Smell disturbance, Sore throat, Runny nose, Sneezing, Cough	TRUE	FALSE	FALSE	FALSE	TRUE	TRUE	FALSE	TRUE	Thika L5 Hospital	Inform the Medical Superintendent or hospital in charge, Send the patient and relatives to the holding area, Inform the disease surveillance coordinator, Call the subcounty COVID hotline, Send the paitent to the lab for the COVID-19test, Give the patient a mask, Find and use the case definition to decide	Case investigation form	disagree	strongly agree	agree	Agree	Disagree	Disagree	Not sure	Yes	not sure	disagree	Agree	not sure	Not sure	Not sure	Always	Never	Never	Always	Occasional	Occasional	Agree
21/05/2021 17:13:26	Kiambu County	Level 3	Female	30-34	Community Health Volunteers	Diploma	Official international health organisation sites and media e.g WHO, CDC, Official government sites and media e.g Ministry of health circulars, News Media e.g TV, radios, magazines, newspapers, Social Media e.g Whatsapp, Facebook, Twitter, Instagram	Headache, Sore throat	TRUE	TRUE	FALSE	FALSE	TRUE	TRUE	FALSE	TRUE	Tigoni L4 Hospital	Inform the Medical Superintendent or hospital in charge, Inform the disease surveillance coordinator, Call the subcounty COVID hotline	Case investigation form	disagree	agree	agree	Agree	Agree	Agree	Agree	Yes	strongly disagree	Strongly disagree	Agree	Strongly disagree	Strongly disagree	Strongly disagree	Always	Occasional	Always	Always	Never	Never	Strongly disagree
21/05/2021 17:20:30	Kiambu County	Level 4	Male	40-44	Community Health Volunteers	Certificate	Official government sites and media e.g Ministry of health circulars, Social Media e.g Whatsapp, Facebook, Twitter, Instagram	Fever, Headache, Sore throat, Cough	TRUE	TRUE	TRUE	FALSE	TRUE	TRUE	FALSE	TRUE	Tigoni L4 Hospital	Inform the Medical Superintendent or hospital in charge, Isolate the patient and the patient relatives, Send the patient and relatives to the holding area	Case investigation form	disagree	agree	agree	Agree	Agree	Agree	Agree	Yes	not sure	not sure	Agree	agree	Not sure	Not sure	Always	Never	Always	Always	Always	Always	disagree
21/05/2021 17:28:48	Kiambu County	Level 5	Male	30-34	Ambulance Drivers	Certificate	Official international health organisation sites and media e.g WHO, CDC, Official government sites and media e.g Ministry of health circulars, News Media e.g TV, radios, magazines, newspapers, Social Media e.g Whatsapp, Facebook, Twitter, Instagram	Fever, Headache, Myalgia (muscle pain), Smell disturbance, Sore throat, Sneezing, Hair loss, Diarrhoea, Cough, Confusion	TRUE	FALSE	FALSE	FALSE	TRUE	TRUE	FALSE	TRUE	Tigoni L4 Hospital	Isolate the patient and the patient relatives, Inform the disease surveillance coordinator, Send the paitent to the lab for the COVID-19test, Give the patient a mask, Find and use the case definition to decide	Case investigation form	disagree	Strongly disagree	strongly agree	Agree	Not sure	Agree	Not sure	Yes	not sure	not sure	Agree	agree	Disagree	Not sure	Always	Always	Always	Always	Occasional	Always	Agree
24/05/2021 09:25:18	Kiambu County	Level 3	Male	30-34	HTS staff (HIV Testing Services)	Diploma	Official international health organisation sites and media e.g WHO, CDC, Official government sites and media e.g Ministry of health circulars, News Media e.g TV, radios, magazines, newspapers, Continuous medical education fora	Fever, Sore throat	TRUE	TRUE	FALSE	FALSE	TRUE	TRUE	FALSE	TRUE	Tigoni L4 Hospital	Inform the Medical Superintendent or hospital in charge, Inform the disease surveillance coordinator, Call the subcounty COVID hotline	Case investigation form	disagree	agree	agree	Not sure	Disagree	Strongly agree	Strongly disagree	Yes	strongly agree	agree	Agree	agree	Strongly agree	Strongly agree	Always	Occasional	Always	Always	Occasional	Always	Agree
24/05/2021 11:18:43	Kiambu County	Level 4	Female	30-34	HTS staff (HIV Testing Services)	Diploma	Official government sites and media e.g Ministry of health circulars, News Media e.g TV, radios, magazines, newspapers, Social Media e.g Whatsapp, Facebook, Twitter, Instagram, Medical Journals and other research sites, Continuous medical education fora	Fever, Headache, Myalgia (muscle pain), Smell disturbance, Sore throat, Runny nose, Sneezing, Diarrhoea, Cough	TRUE	TRUE	FALSE	FALSE	TRUE	TRUE	FALSE	TRUE	Tigoni L4 Hospital	Inform the Medical Superintendent or hospital in charge, Send the patient and relatives to the holding area, Inform the disease surveillance coordinator, Call the subcounty COVID hotline, Send the paitent to the lab for the COVID-19test, Give the patient a mask, Find and use the case definition to decide	Case investigation form	Strongly disagree	agree	agree	Agree	Not sure	Agree	Agree	Yes	not sure	agree	Neutral	not sure	Agree	Agree	Always	Always	Always	Always	Always	Always	Agree
24/05/2021 11:30:07	Kiambu County	0	Female	25-29	Medical Social Workers	Diploma	Social Media e.g Whatsapp, Facebook, Twitter, Instagram	Fever, Headache, Sore throat, Diarrhoea, Cough	TRUE	FALSE	FALSE	FALSE	TRUE	TRUE	FALSE	TRUE	Kiambu L4 Hospital	Inform the Medical Superintendent or hospital in charge	Case investigation form	not sure	strongly agree	agree	Strongly disagree	Disagree	Agree	Agree	Yes	not sure	disagree	Agree	disagree	Strongly disagree	Disagree	Always	Never	Always	Always	Occasional	Always	Agree
24/05/2021 11:39:57	Kiambu County	Level 4	Male	35-39	Health Administrative officers and staff	Bachelors (undergraduate degree)	Official government sites and media e.g Ministry of health circulars	Fever, Headache, Myalgia (muscle pain), Smell disturbance, Sore throat, Diarrhoea, Cough	TRUE	TRUE	FALSE	FALSE	TRUE	TRUE	FALSE	TRUE	Tigoni L4 Hospital	Inform the Medical Superintendent or hospital in charge, Isolate the patient and the patient relatives, Send the patient and relatives to the holding area, Inform the disease surveillance coordinator, Call the subcounty COVID hotline, Send the paitent to the lab for the COVID-19test, Give the patient a mask, Find and use the case definition to decide	Case investigation form	Strongly disagree	Strongly disagree	agree	Agree	Strongly disagree	Agree	Not sure	Yes	agree	agree	Agree	agree	Agree	Agree	Always	Never	Always	Always	Never	Always	Agree
24/05/2021 11:56:02	Kiambu County	Level 4	Female	45-49	Community Health Volunteers	Diploma	Official international health organisation sites and media e.g WHO, CDC, Official government sites and media e.g Ministry of health circulars, News Media e.g TV, radios, magazines, newspapers, Social Media e.g Whatsapp, Facebook, Twitter, Instagram, Medical Journals and other research sites	Fever, Headache, Myalgia (muscle pain), Smell disturbance, Sore throat, Diarrhoea, Cough, Confusion	TRUE	TRUE	TRUE	FALSE	TRUE	TRUE	FALSE	TRUE	Tigoni L4 Hospital	Inform the Medical Superintendent or hospital in charge, Isolate the patient and the patient relatives, Send the patient and relatives to the holding area, Inform the disease surveillance coordinator, Call the subcounty COVID hotline, Send the paitent to the lab for the COVID-19test, Give the patient a mask	Case investigation form	disagree	strongly agree	strongly agree	Agree	Agree	Strongly disagree	Agree	Yes	disagree	disagree	Agree	agree	Disagree	Disagree	Always	Never	Always	Always	Occasional	Always	disagree
29/06/2021 10:23:03	Kiambu County	Level 4	Female	35-39	Health Records and Information Officers and staff	Bachelors (undergraduate degree)	Social Media e.g Whatsapp, Facebook, Twitter, Instagram, Phone	Headache, Sore throat, Sneezing	TRUE	TRUE	FALSE	FALSE	TRUE	TRUE	FALSE	TRUE	Thika L5 Hospital	Isolate the patient and the patient relatives	Case definition form	disagree	Strongly disagree	agree	Agree	Strongly disagree	Agree	Agree	Yes	agree	agree	Agree	agree	Strongly disagree	Agree	Always	Occasional	Always	Always	Always	Always	Agree
29/06/2021 10:44:30	Kiambu County	Level 3	Female	35-39	Nurses	Diploma	Official international health organisation sites and media e.g WHO, CDC, Official government sites and media e.g Ministry of health circulars, News Media e.g TV, radios, magazines, newspapers	Fever, Headache, Sneezing, Cough	FALSE	FALSE	TRUE	FALSE	TRUE	FALSE	FALSE	TRUE	Thika L5 Hospital	Inform the Medical Superintendent or hospital in charge, Isolate the patient and the patient relatives	Clinical register	Strongly disagree	agree	not sure	Agree	Agree	Agree	Agree	Yes	agree	agree	Agree	agree	Not sure	Agree	Always	Always	Always	Always	Always	Always	Agree
29/06/2021 11:41:17	Kiambu County	Level 3	Female	35-39	Nurses	Diploma	Official international health organisation sites and media e.g WHO, CDC, Official government sites and media e.g Ministry of health circulars, News Media e.g TV, radios, magazines, newspapers, Social Media e.g Whatsapp, Facebook, Twitter, Instagram	Fever, Headache, Cough	TRUE	TRUE	FALSE	FALSE	TRUE	TRUE	FALSE	TRUE	Thika L5 Hospital	Inform the Medical Superintendent or hospital in charge, Isolate the patient and the patient relatives	Clinical register	Strongly disagree	disagree	agree	Agree	Agree	Agree	Agree	Yes	agree	agree	Agree	agree	Agree	Agree	Always	Always	Always	Always	Always	Always	Agree
29/06/2021 11:47:34	Kiambu County	Level 3	Female	25-29	Nurses	Certificate	0	Fever, Headache, Hair loss, Cough	FALSE	FALSE	FALSE	TRUE	FALSE	FALSE	TRUE	TRUE	Kiambu L4 Hospital	Inform the Medical Superintendent or hospital in charge, Isolate the patient and the patient relatives	Clinical register	Strongly disagree	not sure	not sure	Agree	Agree	Agree	Agree	Yes	agree	agree	Agree	agree	Agree	Agree	Always	Always	Always	Always	Always	Always	Agree
29/06/2021 12:10:45	Kiambu County	Level 4	Female	30-34	Physiotherapists/Occupational Therapists	Diploma	Official international health organisation sites and media e.g WHO, CDC, Official government sites and media e.g Ministry of health circulars, News Media e.g TV, radios, magazines, newspapers, Social Media e.g Whatsapp, Facebook, Twitter, Instagram, Medical Journals and other research sites, Continuous medical education fora	Fever, Headache, Myalgia (muscle pain), Smell disturbance, Sore throat, Runny nose, Sneezing, Diarrhoea, Cough, Confusion	TRUE	FALSE	FALSE	FALSE	TRUE	TRUE	FALSE	TRUE	Tigoni L4 Hospital	Isolate the patient and the patient relatives, Send the patient and relatives to the holding area, Inform the disease surveillance coordinator, Call the subcounty COVID hotline, Send the paitent to the lab for the COVID-19test, Give the patient a mask, Find and use the case definition to decide	Case investigation form	disagree	agree	not sure	Agree	Disagree	Strongly disagree	Strongly disagree	Yes	not sure	not sure	Agree	agree	Disagree	Disagree	Always	Occasional	Always	Always	Never	Always	disagree
29/06/2021 12:31:17	Kiambu County	Level 3	Female	35-39	Nurses	Diploma	Official international health organisation sites and media e.g WHO, CDC, Official government sites and media e.g Ministry of health circulars, News Media e.g TV, radios, magazines, newspapers	Fever, Headache, Sneezing, Cough	FALSE	TRUE	FALSE	TRUE	TRUE	FALSE	FALSE	TRUE	Thika L5 Hospital	Inform the Medical Superintendent or hospital in charge, Isolate the patient and the patient relatives	Clinical register	Strongly disagree	Strongly disagree	disagree	Agree	Agree	Agree	Agree	Yes	agree	agree	Agree	agree	Agree	Agree	Always	Always	Always	Always	Always	Always	Agree
29/06/2021 12:52:09	Kiambu County	Level 2	Female	40-44	Nurses	Diploma	Official international health organisation sites and media e.g WHO, CDC, Official government sites and media e.g Ministry of health circulars, News Media e.g TV, radios, magazines, newspapers, Social Media e.g Whatsapp, Facebook, Twitter, Instagram	Fever, Headache, Cough	FALSE	TRUE	FALSE	FALSE	FALSE	TRUE	FALSE	TRUE	Kiambu L4 Hospital	Inform the Medical Superintendent or hospital in charge, Isolate the patient and the patient relatives	Clinical register	Strongly disagree	not sure	agree	Agree	Agree	Agree	0	Yes	agree	agree	Agree	agree	Agree	Agree	Always	Always	Always	Always	Always	Always	not sure
29/06/2021 14:39:40	Kiambu County	Level 2	Female	30-34	Nurses	Certificate	Official international health organisation sites and media e.g WHO, CDC, Official government sites and media e.g Ministry of health circulars, News Media e.g TV, radios, magazines, newspapers	Fever, Headache, Cough	FALSE	TRUE	FALSE	FALSE	TRUE	TRUE	TRUE	TRUE	Thika L5 Hospital	Inform the Medical Superintendent or hospital in charge, Isolate the patient and the patient relatives	Clinical register	Strongly disagree	agree	not sure	Agree	Agree	Agree	Agree	Yes	agree	agree	Agree	agree	Agree	Not sure	Always	Always	Always	Always	Always	Always	Agree
29/06/2021 14:48:11	Kiambu County	Level 3	Female	35-39	Nurses	Diploma	Official international health organisation sites and media e.g WHO, CDC, Official government sites and media e.g Ministry of health circulars, News Media e.g TV, radios, magazines, newspapers, Social Media e.g Whatsapp, Facebook, Twitter, Instagram	Fever, Headache, Diarrhoea, Cough	TRUE	TRUE	FALSE	FALSE	FALSE	FALSE	TRUE	TRUE	Kiambu L4 Hospital	Inform the Medical Superintendent or hospital in charge, Isolate the patient and the patient relatives	Case definition form	Strongly disagree	not sure	not sure	Agree	Agree	Agree	0	Yes	agree	agree	Agree	agree	Agree	Agree	Always	Always	Always	Always	Always	Always	Agree
29/06/2021 14:55:19	Kiambu County	Level 3	Female	25-29	Nurses	Diploma	0	Fever, Headache, Sneezing, Cough	TRUE	FALSE	FALSE	TRUE	I dont know	FALSE	TRUE	FALSE	Thika L5 Hospital	Inform the Medical Superintendent or hospital in charge, Isolate the patient and the patient relatives	Clinical register	Strongly disagree	agree	agree	Not sure	Not sure	Not sure	Agree	Yes	agree	agree	Agree	agree	Agree	Agree	Always	Always	Always	Always	Always	Always	Agree
29/06/2021 15:01:12	Kiambu County	Level 5	Male	40-44	Health Administrative officers and staff	Bachelors (undergraduate degree)	0	Fever, Headache, Sore throat, Cough	TRUE	FALSE	FALSE	TRUE	TRUE	TRUE	TRUE	TRUE	Tigoni L4 Hospital	Inform the Medical Superintendent or hospital in charge	Case definition form	Strongly disagree	strongly agree	strongly agree	Strongly agree	Strongly agree	Strongly agree	Strongly disagree	Yes	strongly agree	strongly agree	Strongly Disagree	Strongly disagree	Strongly agree	Strongly agree	Always	Always	Always	Always	Always	Always	Strongly disagree
29/06/2021 15:12:34	Kiambu County	Level 2	Female	35-39	Nurses	Diploma	Official international health organisation sites and media e.g WHO, CDC, Official government sites and media e.g Ministry of health circulars, News Media e.g TV, radios, magazines, newspapers, Social Media e.g Whatsapp, Facebook, Twitter, Instagram	Fever, Headache, Smell disturbance, Sneezing, Diarrhoea, Cough	FALSE	TRUE	FALSE	FALSE	TRUE	FALSE	I dont know	FALSE	Thika L5 Hospital	Inform the Medical Superintendent or hospital in charge, Isolate the patient and the patient relatives	Clinical register	Strongly disagree	Strongly disagree	not sure	Agree	Agree	Not sure	Agree	Yes	not sure	not sure	Agree	agree	Agree	Agree	Always	Always	Always	Always	Always	Always	Agree
29/06/2021 15:21:30	Kiambu County	Level 3	Female	35-39	Nurses	Diploma	Official international health organisation sites and media e.g WHO, CDC, Official government sites and media e.g Ministry of health circulars, News Media e.g TV, radios, magazines, newspapers	Fever, Headache, Sneezing, Cough	FALSE	TRUE	FALSE	FALSE	TRUE	TRUE	FALSE	TRUE	Thika L5 Hospital	Inform the Medical Superintendent or hospital in charge, Isolate the patient and the patient relatives	Clinical register	Strongly disagree	Strongly disagree	not sure	Agree	Agree	Agree	0	Yes	agree	agree	Agree	agree	Agree	Agree	Always	Always	Always	Always	Always	Always	Agree
29/06/2021 15:38:47	Kiambu County	Level 2	Male	25-29	Nurses	Diploma	Official international health organisation sites and media e.g WHO, CDC, Official government sites and media e.g Ministry of health circulars, News Media e.g TV, radios, magazines, newspapers	Fever, Headache, Cough	TRUE	FALSE	FALSE	FALSE	TRUE	TRUE	FALSE	TRUE	Thika L5 Hospital	Inform the Medical Superintendent or hospital in charge, Isolate the patient and the patient relatives	Clinical register	Strongly disagree	Strongly disagree	not sure	Agree	Agree	Agree	Agree	Yes	agree	agree	Agree	agree	Agree	Agree	Always	Always	Always	Always	Always	Always	Agree
30/06/2021 15:27:19	Kiambu County	Level 3	Female	45-49	Nurses	Diploma	Official international health organisation sites and media e.g WHO, CDC, Official government sites and media e.g Ministry of health circulars, News Media e.g TV, radios, magazines, newspapers	Fever, Headache, Smell disturbance, Sneezing, Cough	FALSE	TRUE	FALSE	FALSE	TRUE	TRUE	FALSE	TRUE	Thika L5 Hospital	Inform the Medical Superintendent or hospital in charge, Isolate the patient and the patient relatives	Clinical register	Strongly disagree	agree	not sure	Agree	Agree	Agree	Agree	Yes	agree	agree	Agree	agree	Agree	Agree	Always	Always	Always	Always	Always	Always	not sure
30/06/2021 15:32:28	Kiambu County	Level 2	Female	30-34	Nurses	Diploma	Official international health organisation sites and media e.g WHO, CDC, Official government sites and media e.g Ministry of health circulars, News Media e.g TV, radios, magazines, newspapers	Fever, Headache, Sneezing, Cough	FALSE	TRUE	FALSE	FALSE	TRUE	FALSE	FALSE	TRUE	Thika L5 Hospital	Inform the Medical Superintendent or hospital in charge, Isolate the patient and the patient relatives	Clinical register	Strongly disagree	not sure	disagree	Agree	Agree	Agree	0	Yes	agree	agree	Agree	agree	Agree	Agree	Always	Always	Always	Always	Always	Always	Agree
30/06/2021 15:38:57	Kiambu County	Level 1	Male	55-59	Community Health Volunteers	Other	News Media e.g TV, radios, magazines, newspapers, Social Media e.g Whatsapp, Facebook, Twitter, Instagram	Fever, Headache, Sore throat, Cough	TRUE	FALSE	TRUE	TRUE	TRUE	TRUE	FALSE	TRUE	Thika L5 Hospital	Inform the Medical Superintendent or hospital in charge	Patient notes	strongly agree	strongly agree	strongly agree	Strongly disagree	Not sure	Disagree	Strongly disagree	Maybe	not sure	agree	Disagree	disagree	Agree	Agree	Occasionally	Never	Occasional	Occasional	Occasional	Never	Agree
30/06/2021 15:43:39	Kiambu County	Level 2	Female	40-44	Nurses	Diploma	Official government sites and media e.g Ministry of health circulars, News Media e.g TV, radios, magazines, newspapers	Fever, Headache, Cough	FALSE	TRUE	FALSE	FALSE	TRUE	TRUE	TRUE	FALSE	Thika L5 Hospital	Inform the Medical Superintendent or hospital in charge, Isolate the patient and the patient relatives	Clinical register	Strongly disagree	Strongly disagree	agree	Not sure	Not sure	Not sure	Agree	Yes	agree	agree	Agree	agree	Agree	Agree	Always	Always	Always	Always	Always	Always	Agree
30/06/2021 15:51:20	Kiambu County	Level 5	Male	40-44	Clinical Officers	Diploma	Official government sites and media e.g Ministry of health circulars	Fever, Headache	TRUE	FALSE	TRUE	TRUE	TRUE	TRUE	TRUE	TRUE	Tigoni L4 Hospital	Inform the Medical Superintendent or hospital in charge	Case investigation form	Strongly disagree	strongly agree	strongly agree	Strongly agree	Strongly agree	Strongly agree	Strongly agree	Yes	strongly agree	Strongly disagree	Strongly Disagree	Strongly disagree	Strongly agree	Strongly agree	Always	Always	Always	Always	Always	Always	Strongly disagree
30/06/2021 16:15:14	Kiambu County	Level 5	Male	35-39	Physiotherapists/Occupational Therapists	Diploma	Official government sites and media e.g Ministry of health circulars	Fever, Headache, Smell disturbance, Cough	TRUE	FALSE	TRUE	TRUE	TRUE	TRUE	FALSE	TRUE	Tigoni L4 Hospital	Inform the Medical Superintendent or hospital in charge	Case investigation form	Strongly disagree	Strongly disagree	strongly disagree	Strongly disagree	Strongly disagree	Strongly disagree	Strongly agree	Yes	strongly agree	strongly agree	Strongly Disagree	Strongly disagree	Strongly agree	Strongly agree	Always	Always	Always	Always	Always	Always	Strongly disagree
30/06/2021 16:19:02	Kiambu County	Level 2	Female	35-39	Nurses	Diploma	Official government sites and media e.g Ministry of health circulars, News Media e.g TV, radios, magazines, newspapers, Social Media e.g Whatsapp, Facebook, Twitter, Instagram	Fever, Headache, Sneezing, Cough	FALSE	TRUE	FALSE	FALSE	TRUE	TRUE	FALSE	TRUE	Thika L5 Hospital	Inform the Medical Superintendent or hospital in charge, Isolate the patient and the patient relatives	Clinical register	Strongly disagree	Strongly disagree	strongly disagree	Not sure	Agree	Agree	Agree	Yes	agree	agree	Agree	agree	Agree	Agree	Always	Always	Always	Always	Always	Always	Agree
30/06/2021 16:25:03	Kiambu County	Level 4	Male	25-29	Medical Officers/Consultants	Bachelors (undergraduate degree)	Social Media e.g Whatsapp, Facebook, Twitter, Instagram	Fever	TRUE	FALSE	FALSE	FALSE	TRUE	TRUE	FALSE	TRUE	Thika L5 Hospital	Send the patient and relatives to the holding area	Case investigation form	Strongly disagree	agree	strongly agree	Agree	Disagree	Strongly disagree	Disagree	Yes	strongly agree	agree	Strongly Agree	Strongly disagree	Not sure	Not sure	Always	Never	Always	Always	Never	Always	Agree
2021-01-07 11:06:58	Kiambu County	Subcounty Official	Male	55-59	Mortuary attendants	Other	News Media e.g TV, radios, magazines, newspapers	Headache, Sneezing, Cough	TRUE	TRUE	FALSE	FALSE	TRUE	TRUE	FALSE	TRUE	Kiambu L4 Hospital	Inform the Medical Superintendent or hospital in charge	Patient notes	strongly agree	strongly agree	agree	Not sure	Strongly disagree	Strongly disagree	Strongly disagree	Maybe	disagree	disagree	Disagree	disagree	Agree	Agree	Always	Always	Occasional	Occasional	Occasional	Never	disagree
2021-01-07 11:16:33	Kiambu County	Level 5	Male	0	Pharmacists/Consultants	Masters	Official international health organisation sites and media e.g WHO, CDC, Official government sites and media e.g Ministry of health circulars, News Media e.g TV, radios, magazines, newspapers, Social Media e.g Whatsapp, Facebook, Twitter, Instagram	Fever, Headache, Smell disturbance, Runny nose, Sneezing, Cough	TRUE	FALSE	FALSE	TRUE	TRUE	TRUE	FALSE	TRUE	Tigoni L4 Hospital	Inform the Medical Superintendent or hospital in charge, Inform the disease surveillance coordinator, Call the subcounty COVID hotline, Give the patient a mask	Case investigation form	disagree	not sure	agree	Agree	Disagree	Disagree	Strongly disagree	No	agree	agree	Agree	disagree	Agree	Agree	Always	Always	Always	Always	Always	Occasional	not sure
2021-01-07 11:29:42	Kiambu County	Level 4	Female	35-39	Public Health Officers/Community Health Officers and staff	Diploma	Official government sites and media e.g Ministry of health circulars, News Media e.g TV, radios, magazines, newspapers, Social Media e.g Whatsapp, Facebook, Twitter, Instagram	Fever, Headache, Sore throat, Diarrhoea, Cough	I dont know	FALSE	FALSE	TRUE	TRUE	TRUE	TRUE	TRUE	Tigoni L4 Hospital	Inform the Medical Superintendent or hospital in charge, Isolate the patient and the patient relatives, Inform the disease surveillance coordinator	Case investigation form	agree	agree	agree	Agree	Not sure	Disagree	Strongly disagree	No	not sure	not sure	Neutral	not sure	Agree	Agree	Always	Always	Always	Always	Always	Always	not sure
2021-01-07 11:36:57	Kiambu County	County Official	Female	40-44	Health supportive staff (secretaries, administrative assistants chefs, cooks, cleaners etc)	Certificate	Official government sites and media e.g Ministry of health circulars	Fever, Headache, Cough	TRUE	TRUE	TRUE	TRUE	TRUE	TRUE	TRUE	TRUE	Tigoni L4 Hospital	Inform the Medical Superintendent or hospital in charge	Case investigation form	Strongly disagree	strongly agree	strongly agree	Strongly agree	Strongly agree	Strongly agree	Strongly agree	Yes	strongly agree	Strongly disagree	Strongly Disagree	Strongly disagree	Strongly agree	Strongly agree	Always	Always	Always	Always	Always	Always	Strongly disagree
2021-01-07 11:42:47	Kiambu County	Level 5	Female	40-44	Mortuary attendants	Certificate	Official government sites and media e.g Ministry of health circulars	Fever, Headache, Sore throat	TRUE	FALSE	TRUE	TRUE	TRUE	TRUE	TRUE	TRUE	Tigoni L4 Hospital	Inform the Medical Superintendent or hospital in charge	Case investigation form	Strongly disagree	strongly agree	strongly agree	Strongly agree	Strongly agree	Strongly agree	0	Yes	strongly agree	strongly agree	Strongly Disagree	Strongly disagree	Strongly agree	Strongly agree	Always	Always	Always	Always	Always	Always	Strongly disagree
2021-01-07 11:49:27	Kiambu County	Level 5	Male	45-49	Physiotherapists/Occupational Therapists	Certificate	News Media e.g TV, radios, magazines, newspapers, Social Media e.g Whatsapp, Facebook, Twitter, Instagram	Fever, Sneezing, Cough	0	I dont Know	I dont know	FALSE	TRUE	TRUE	TRUE	TRUE	Tigoni L4 Hospital	Inform the Medical Superintendent or hospital in charge, Inform the disease surveillance coordinator	Patient notes	agree	agree	0	Agree	Disagree	Disagree	Agree	No	disagree	disagree	Disagree	disagree	Not sure	Not sure	Always	Always	Always	Always	Occasional	Occasional	disagree
2021-01-07 11:57:04	Kiambu County	Level 5	Male	45-49	Health Promotion Officers	Bachelors (undergraduate degree)	Official government sites and media e.g Ministry of health circulars, News Media e.g TV, radios, magazines, newspapers, Social Media e.g Whatsapp, Facebook, Twitter, Instagram	Fever, Headache, Sore throat, Sneezing, Cough	TRUE	FALSE	FALSE	FALSE	TRUE	TRUE	FALSE	TRUE	Tigoni L4 Hospital	Inform the Medical Superintendent or hospital in charge, Isolate the patient and the patient relatives, Call the subcounty COVID hotline	Case investigation form	disagree	agree	agree	Agree	Disagree	Disagree	Strongly agree	Yes	agree	agree	Neutral	disagree	Agree	Agree	Always	Always	Always	Always	Always	Always	not sure
2021-01-07 12:11:00	Kiambu County	Level 5	Female	35-39	Medical Officers/Consultants	Masters	Official government sites and media e.g Ministry of health circulars, News Media e.g TV, radios, magazines, newspapers, Social Media e.g Whatsapp, Facebook, Twitter, Instagram, Medical Journals and other research sites	Fever, Headache, Smell disturbance, Sore throat, Runny nose, Sneezing, Cough	TRUE	FALSE	FALSE	TRUE	TRUE	TRUE	FALSE	FALSE	Tigoni L4 Hospital	Isolate the patient and the patient relatives, Call the subcounty COVID hotline, Give the patient a mask	Case investigation form	disagree	agree	agree	Agree	Disagree	Disagree	Agree	Yes	agree	agree	Agree	agree	Agree	Agree	Always	Always	Always	Always	Occasional	Occasional	Agree
2021-01-07 12:20:56	Kiambu County	Level 4	Female	40-44	Clinical Officers	Diploma	Official government sites and media e.g Ministry of health circulars	Fever, Headache, Myalgia (muscle pain), Smell disturbance, Sore throat, Runny nose, Sneezing, Diarrhoea, Cough, Confusion	TRUE	TRUE	FALSE	FALSE	TRUE	TRUE	FALSE	TRUE	Tigoni L4 Hospital	Inform the Medical Superintendent or hospital in charge, Isolate the patient and the patient relatives, Inform the disease surveillance coordinator, Call the subcounty COVID hotline, Send the paitent to the lab for the COVID-19test, Give the patient a mask, Find and use the case definition to decide	Case definition form	disagree	not sure	disagree	Strongly disagree	Strongly disagree	Strongly disagree	Strongly disagree	Yes	strongly disagree	Strongly disagree	Neutral	disagree	Strongly disagree	Disagree	Always	Always	Always	Occasional	Always	Occasional	Strongly disagree
2021-01-07 12:28:23	Kiambu County	Level 4	Male	55-59	Health Administrative officers and staff	Certificate	Official government sites and media e.g Ministry of health circulars, News Media e.g TV, radios, magazines, newspapers, Social Media e.g Whatsapp, Facebook, Twitter, Instagram	Cough	TRUE	TRUE	FALSE	FALSE	TRUE	TRUE	FALSE	TRUE	Thika L5 Hospital	Isolate the patient and the patient relatives, Call the subcounty COVID hotline	Clinical register	not sure	Strongly disagree	agree	Strongly disagree	Agree	Agree	Strongly agree	Yes	disagree	agree	Agree	agree	Agree	Agree	Always	Always	Always	Always	Always	Always	not sure
2021-01-07 12:36:31	Kiambu County	Level 4	Female	30-34	Health Records and Information Officers and staff	Diploma	Official government sites and media e.g Ministry of health circulars	Fever, Headache, Cough	TRUE	FALSE	TRUE	TRUE	TRUE	TRUE	FALSE	TRUE	Tigoni L4 Hospital	Inform the Medical Superintendent or hospital in charge	Case definition form	Strongly disagree	strongly agree	strongly agree	Strongly agree	Strongly agree	0	Strongly agree	Yes	strongly agree	0	Strongly Disagree	0	Strongly agree	Strongly agree	Always	Always	Always	Always	Always	Always	Strongly disagree
2021-01-07 12:47:15	Kiambu County	Level 5	Female	40-44	Physiotherapists/Occupational Therapists	Diploma	Official government sites and media e.g Ministry of health circulars	Fever, Headache, Cough	TRUE	FALSE	TRUE	TRUE	TRUE	TRUE	TRUE	TRUE	Tigoni L4 Hospital	Inform the Medical Superintendent or hospital in charge	Case investigation form	Strongly disagree	strongly agree	strongly agree	Strongly agree	Strongly agree	Strongly agree	Strongly agree	Yes	strongly agree	strongly agree	Strongly Disagree	Strongly disagree	Strongly disagree	Strongly disagree	Always	Always	Always	Always	Always	Always	Strongly disagree
2021-01-07 12:54:50	Kiambu County	Level 5	Female	45-49	Community Health Volunteers	Certificate	Official government sites and media e.g Ministry of health circulars	Fever, Headache, Sore throat, Diarrhoea	TRUE	FALSE	FALSE	TRUE	TRUE	TRUE	TRUE	TRUE	Tigoni L4 Hospital	Inform the Medical Superintendent or hospital in charge	Case investigation form	Strongly disagree	strongly agree	strongly agree	Strongly agree	Strongly agree	Strongly agree	Strongly disagree	Yes	strongly agree	strongly agree	Strongly Disagree	Strongly disagree	Strongly disagree	Strongly disagree	Always	Always	Always	Always	Always	Always	Strongly disagree
2021-01-07 13:05:03	Kiambu County	Level 4	Male	25-29	Nutritionists	Bachelors (undergraduate degree)	Social Media e.g Whatsapp, Facebook, Twitter, Instagram	Fever, Headache, Myalgia (muscle pain), Smell disturbance, Sore throat, Runny nose, Sneezing, Cough	TRUE	FALSE	FALSE	FALSE	TRUE	TRUE	FALSE	TRUE	Thika L5 Hospital	Send the paitent to the lab for the COVID-19test, Give the patient a mask	Patient notes	disagree	agree	agree	Agree	Disagree	Disagree	Not sure	Maybe	not sure	not sure	Agree	not sure	Not sure	Not sure	Always	Always	Never	Always	Occasional	Never	not sure
2021-01-07 13:22:24	Kiambu County	Level 4	Male	45-49	Physiotherapists/Occupational Therapists	Diploma	Official international health organisation sites and media e.g WHO, CDC, Official government sites and media e.g Ministry of health circulars, News Media e.g TV, radios, magazines, newspapers, Social Media e.g Whatsapp, Facebook, Twitter, Instagram	Fever, Headache, Myalgia (muscle pain), Smell disturbance, Sore throat	TRUE	FALSE	FALSE	FALSE	TRUE	FALSE	FALSE	TRUE	Tigoni L4 Hospital	Find and use the case definition to decide	0	Strongly disagree	agree	agree	Not sure	Not sure	Strongly disagree	Not sure	Maybe	agree	agree	Agree	0	Agree	Not sure	Always	Never	Always	Occasional	Never	Never	Agree
2021-01-07 13:34:22	Kiambu County	Level 4	Female	25-29	Health Records and Information Officers and staff	Diploma	Official international health organisation sites and media e.g WHO, CDC, Official government sites and media e.g Ministry of health circulars, News Media e.g TV, radios, magazines, newspapers, Social Media e.g Whatsapp, Facebook, Twitter, Instagram, Medical Journals and other research sites	Fever, Headache, Smell disturbance, Sore throat, Diarrhoea, Cough	TRUE	FALSE	FALSE	FALSE	TRUE	TRUE	FALSE	TRUE	Tigoni L4 Hospital	Inform the disease surveillance coordinator	Case investigation form	disagree	agree	agree	Disagree	Strongly disagree	Strongly disagree	Not sure	Yes	not sure	not sure	Neutral	not sure	Not sure	Not sure	Always	Never	Always	Occasional	Always	Occasional	not sure
2021-01-07 13:41:16	Kiambu County	Level 5	Male	40-44	Laboratory staff (technologists and technicians)	Bachelors (undergraduate degree)	Official government sites and media e.g Ministry of health circulars	Fever, Headache, Diarrhoea, Cough	TRUE	FALSE	FALSE	TRUE	TRUE	TRUE	FALSE	TRUE	Tigoni L4 Hospital	Inform the Medical Superintendent or hospital in charge	Case investigation form	Strongly disagree	Strongly disagree	strongly disagree	Strongly disagree	Strongly disagree	Strongly disagree	Strongly agree	Yes	strongly agree	0	Strongly Disagree	Strongly disagree	Strongly agree	Strongly agree	Always	Always	Always	Always	Always	Always	Strongly disagree
2021-01-07 13:47:16	Kiambu County	Level 4	Male	35-39	Medical Officers/Consultants	Masters	Official government sites and media e.g Ministry of health circulars	Fever, Headache, Myalgia (muscle pain), Sore throat, Cough	TRUE	FALSE	TRUE	TRUE	TRUE	TRUE	FALSE		Tigoni L4 Hospital	Inform the Medical Superintendent or hospital in charge	Case investigation form	Strongly disagree	strongly agree	strongly agree	Strongly agree	Strongly agree	Strongly agree	Strongly agree	Yes	0	strongly agree	Strongly Disagree	Strongly disagree	Strongly agree	Strongly agree	Always	Always	Always	Always	Always	Always	Strongly disagree
2021-01-07 13:53:03	Kiambu County	Level 5	Male	45-49	Ambulance Drivers	Certificate	Official government sites and media e.g Ministry of health circulars	Fever, Headache, Cough	TRUE	TRUE	FALSE	TRUE	TRUE	TRUE	TRUE	TRUE	Tigoni L4 Hospital	Inform the Medical Superintendent or hospital in charge	Case definition form	Strongly disagree	not sure	strongly agree	Strongly agree	Strongly agree	Strongly agree	0	No	strongly agree	Strongly disagree	Strongly Disagree	Strongly disagree	Strongly disagree	Strongly disagree	Always	Always	Always	Always	Always	Always	Strongly disagree
2021-01-07 14:56:26	Kiambu County	Level 5	Male	45-49	Pharmacists/Consultants	Masters	Official government sites and media e.g Ministry of health circulars	Fever, Headache, Sore throat, Runny nose, Cough, Confusion	TRUE	FALSE	TRUE	TRUE	TRUE	TRUE	FALSE	TRUE	Tigoni L4 Hospital	Inform the Medical Superintendent or hospital in charge	Case definition form	Strongly disagree	strongly agree	strongly agree	Strongly agree	Strongly agree	Strongly agree	Strongly agree	Yes	strongly agree	0	Strongly Disagree	Strongly disagree	Strongly agree	Strongly agree	Always	Always	Always	Always	Always	Always	Strongly disagree
2021-01-07 15:04:33	Kiambu County	Level 4	Female	35-39	Nurses	Diploma	Official international health organisation sites and media e.g WHO, CDC, Official government sites and media e.g Ministry of health circulars, News Media e.g TV, radios, magazines, newspapers, Social Media e.g Whatsapp, Facebook, Twitter, Instagram	Fever, Headache, Smell disturbance, Sore throat, Runny nose, Sneezing, Cough	TRUE	FALSE	FALSE	FALSE	TRUE	FALSE	FALSE	TRUE	Tigoni L4 Hospital	Isolate the patient and the patient relatives, Call the subcounty COVID hotline, Give the patient a mask, Find and use the case definition to decide	Case investigation form	agree	agree	agree	Agree	Strongly disagree	Disagree	Strongly disagree	Yes	disagree	disagree	Strongly Agree	strongly agree	Disagree	Disagree	Always	Always	Always	Always	Always	Always	Agree
2021-02-07 12:03:28	Kiambu County	Level 4	Male	35-39	Clinical Officers	Diploma	Official international health organisation sites and media e.g WHO, CDC, Official government sites and media e.g Ministry of health circulars, News Media e.g TV, radios, magazines, newspapers, Social Media e.g Whatsapp, Facebook, Twitter, Instagram, Medical Journals and other research sites, Continuous medical education fora	Fever, Smell disturbance, Sore throat, Cough	TRUE	FALSE	FALSE	FALSE	TRUE	TRUE	FALSE	TRUE	Tigoni L4 Hospital	Inform the Medical Superintendent or hospital in charge, Isolate the patient and the patient relatives, Send the patient and relatives to the holding area, Inform the disease surveillance coordinator, Call the subcounty COVID hotline, Send the paitent to the lab for the COVID-19test, Give the patient a mask, Find and use the case definition to decide	Case definition form	Strongly disagree	agree	agree	Not sure	Not sure	Agree	Not sure	Yes	agree	agree	Agree	not sure	Agree	Agree	Always	Always	Always	Never	Never	Always	Agree
2021-02-07 15:44:30	Kiambu County	Level 4	Female	25-29	Clinical Officers	Bachelors (undergraduate degree)	Official government sites and media e.g Ministry of health circulars	Fever, Sore throat, Cough	TRUE	FALSE	FALSE	FALSE	TRUE	TRUE	TRUE	TRUE	Tigoni L4 Hospital	Send the patient and relatives to the holding area	Case investigation form	disagree	agree	agree	Agree	Disagree	Agree	Not sure	Yes	disagree	disagree	Agree	agree	Disagree	Disagree	Always	Never	Always	Always	Occasional	Occasional	Agree
2021-02-07 15:49:34	Kiambu County	Level 3	Female	35-39	Nurses	Diploma	Official government sites and media e.g Ministry of health circulars	Fever, Headache, Myalgia (muscle pain), Smell disturbance, Cough	TRUE	FALSE	TRUE	TRUE	TRUE	TRUE	TRUE	TRUE	Tigoni L4 Hospital	Inform the Medical Superintendent or hospital in charge	Case investigation form	Strongly disagree	not sure	not sure	Agree	Agree	Agree	Agree	Yes	agree	agree	Agree	agree	Agree	Agree	Always	Always	Always	Always	Always	Always	not sure
2021-02-07 15:54:28	Kiambu County	Level 5	Female	40-44	Pharmaceutical Staff (technologists, technicians)	Diploma	Official government sites and media e.g Ministry of health circulars	Fever, Headache, Myalgia (muscle pain), Cough	TRUE	FALSE	TRUE	TRUE	TRUE	TRUE	TRUE	TRUE	Tigoni L4 Hospital	Inform the Medical Superintendent or hospital in charge	Case investigation form	Strongly disagree	strongly agree	strongly agree	Strongly agree	Strongly agree	Strongly agree	Strongly agree	Yes	strongly agree	strongly agree	Strongly Disagree	Strongly disagree	Strongly disagree	Strongly disagree	Always	Always	Always	Always	Always	Always	Strongly disagree
15/07/2021 10:46:18	Kiambu County	Level 5	Male	40-44	Radiographers	Diploma	0	Fever, Headache, Runny nose, Cough, Confusion	TRUE	FALSE	TRUE	TRUE	TRUE	TRUE	TRUE	TRUE	Tigoni L4 Hospital	Inform the Medical Superintendent or hospital in charge	Case investigation form	Strongly disagree	strongly agree	strongly agree	Strongly agree	Strongly agree	Strongly agree	Strongly agree	Yes	strongly agree	0	Strongly Disagree	Strongly disagree	Strongly agree	Strongly agree	Always	Always	Always	Always	Always	Always	Strongly disagree
15/07/2021 10:52:36	Kiambu County	Level 2	Female	30-34	Nurses	Certificate	Official international health organisation sites and media e.g WHO, CDC, Official government sites and media e.g Ministry of health circulars, News Media e.g TV, radios, magazines, newspapers	Fever, Headache, Sneezing, Cough	FALSE	TRUE	FALSE	FALSE	TRUE	0	FALSE	FALSE	Kiambu L4 Hospital	Inform the Medical Superintendent or hospital in charge, Isolate the patient and the patient relatives	Clinical register	Strongly disagree	agree	not sure	Agree	Agree	Agree	Agree	Yes	agree	agree	Agree	agree	Agree	Agree	Always	Always	Always	Always	Always	Always	Agree
15/07/2021 11:00:02	Kiambu County	Level 2	Male	35-39	Nurses	Diploma	Official government sites and media e.g Ministry of health circulars, News Media e.g TV, radios, magazines, newspapers	Fever, Headache, Sneezing, Cough	FALSE	TRUE	FALSE	FALSE	TRUE	TRUE	FALSE	FALSE	Thika L5 Hospital	Inform the Medical Superintendent or hospital in charge, Isolate the patient and the patient relatives	Clinical register	Strongly disagree	not sure	not sure	Agree	Agree	Agree	Agree	Yes	agree	agree	Agree	agree	Agree	Agree	Always	Always	Always	Always	Always	Always	not sure
15/07/2021 11:07:28	Kiambu County	Level 2	Male	40-44	Nurses	Bachelors (undergraduate degree)	Official international health organisation sites and media e.g WHO, CDC, Official government sites and media e.g Ministry of health circulars, News Media e.g TV, radios, magazines, newspapers	Fever, Headache, Sneezing, Cough	FALSE	TRUE	FALSE	FALSE	TRUE	TRUE	FALSE	TRUE	Thika L5 Hospital	Inform the Medical Superintendent or hospital in charge, Isolate the patient and the patient relatives	Clinical register	Strongly disagree	not sure	not sure	Not sure	Agree	Agree	0	Yes	agree	agree	Agree	agree	Agree	Agree	Always	Always	Always	Always	Always	Always	Agree
15/07/2021 11:17:53	Kiambu County	Level 5	Male	35-39	Medical Officers/Consultants	Masters	Official government sites and media e.g Ministry of health circulars	Fever, Headache, Myalgia (muscle pain), Runny nose, Sneezing, Hair loss, Diarrhoea, Cough, Confusion	TRUE	FALSE	TRUE	FALSE	TRUE	TRUE	FALSE	TRUE	Tigoni L4 Hospital	Inform the Medical Superintendent or hospital in charge	Case investigation form	Strongly disagree	strongly agree	strongly agree	Strongly agree	Strongly agree	Strongly agree	Strongly agree	Yes	strongly agree	strongly agree	Strongly Disagree	Strongly disagree	Strongly disagree	Disagree	Always	Always	Always	Always	Always	Always	Strongly disagree
15/07/2021 11:32:51	Kiambu County	Level 5	Male	35-39	Clinical Officers	Diploma	Official government sites and media e.g Ministry of health circulars	Fever, Headache, Myalgia (muscle pain), Sore throat	TRUE	FALSE	TRUE	TRUE	TRUE	TRUE	TRUE	TRUE	Tigoni L4 Hospital	Inform the Medical Superintendent or hospital in charge	Case investigation form	Strongly disagree	strongly agree	strongly agree	Strongly disagree	Strongly agree	Strongly agree	0	Yes	strongly agree	0	Strongly Disagree	Strongly disagree	Strongly agree	Strongly agree	Always	Always	Always	Always	Always	Always	Strongly disagree
15/07/2021 11:43:14	Kiambu County	Level 4	Female	35-39	Medical Engineering technologists/technicians	Diploma	Official international health organisation sites and media e.g WHO, CDC, Official government sites and media e.g Ministry of health circulars, News Media e.g TV, radios, magazines, newspapers, Social Media e.g Whatsapp, Facebook, Twitter, Instagram, Medical Journals and other research sites, Continuous medical education fora	Fever, Headache, Myalgia (muscle pain), Smell disturbance, Sore throat, Seizures, Runny nose, Sneezing, Diarrhoea, Cough, Confusion	TRUE	FALSE	FALSE	FALSE	TRUE	TRUE	FALSE	TRUE	Tigoni L4 Hospital	Isolate the patient and the patient relatives, Send the patient and relatives to the holding area, Send the paitent to the lab for the COVID-19test, Give the patient a mask, Find and use the case definition to decide	Case definition form	disagree	agree	not sure	Agree	Disagree	Disagree	Disagree	Yes	not sure	not sure	Agree	agree	Disagree	Disagree	Always	Never	Always	Always	Never	Always	disagree
15/07/2021 11:50:02	Kiambu County	Level 4	Female	50-54	Nutritionists	Diploma	Official international health organisation sites and media e.g WHO, CDC, Official government sites and media e.g Ministry of health circulars, News Media e.g TV, radios, magazines, newspapers, Social Media e.g Whatsapp, Facebook, Twitter, Instagram, Continuous medical education fora	Fever, Headache, Myalgia (muscle pain), Smell disturbance, Sore throat, Diarrhoea, Cough, Confusion	TRUE	FALSE	FALSE	FALSE	TRUE	TRUE	FALSE	TRUE	Tigoni L4 Hospital	Isolate the patient and the patient relatives, Send the patient and relatives to the holding area, Inform the disease surveillance coordinator, Call the subcounty COVID hotline, Give the patient a mask	Case definition form	Strongly disagree	strongly agree	agree	Agree	Disagree	Agree	Agree	Yes	agree	disagree	Strongly Agree	disagree	Strongly disagree	Strongly disagree	Always	Never	Always	Always	Never	Never	not sure
19/07/2021 10:13:11	Kiambu County	Level 4	Female	45-49	Nutritionists	Certificate	Official international health organisation sites and media e.g WHO, CDC, Official government sites and media e.g Ministry of health circulars, News Media e.g TV, radios, magazines, newspapers, Social Media e.g Whatsapp, Facebook, Twitter, Instagram, Medical Journals and other research sites, Continuous medical education fora	Fever, Headache, Myalgia (muscle pain), Smell disturbance, Sore throat, Seizures, Runny nose, Sneezing, Diarrhoea, Cough	TRUE	FALSE	FALSE	FALSE	TRUE	TRUE	FALSE	TRUE	Tigoni L4 Hospital	Inform the Medical Superintendent or hospital in charge, Isolate the patient and the patient relatives, Inform the disease surveillance coordinator, Call the subcounty COVID hotline, Give the patient a mask	Case investigation form	not sure	agree	agree	Agree	Strongly disagree	Disagree	Not sure	Maybe	agree	not sure	Agree	not sure	Disagree	Disagree	Always	Always	Always	Always	Always	Always	disagree
19/07/2021 10:18:47	Kiambu County	Level 4	Female	25-29	Health Records and Information Officers and staff	Diploma	News Media e.g TV, radios, magazines, newspapers	Smell disturbance	TRUE	I dont Know	I dont know	I dont know	TRUE	TRUE	FALSE	I dont know	Thika L5 Hospital	Find and use the case definition to decide	Case definition form	not sure	agree	agree	Not sure	Not sure	Disagree	Not sure	Yes	agree	agree	Neutral	not sure	Not sure	0	Always	Never	Never	Occasional	0	0	0
19/07/2021 10:33:18	Kiambu County	Level 4	Male	25-29	Physiotherapists/Occupational Therapists	Diploma	Official international health organisation sites and media e.g WHO, CDC, Official government sites and media e.g Ministry of health circulars, News Media e.g TV, radios, magazines, newspapers, Social Media e.g Whatsapp, Facebook, Twitter, Instagram	Fever, Smell disturbance, Sore throat, Sneezing, Diarrhoea, Cough	TRUE	FALSE	FALSE	TRUE	TRUE	TRUE	FALSE	TRUE	Tigoni L4 Hospital	Isolate the patient and the patient relatives, Send the patient and relatives to the holding area, Call the subcounty COVID hotline, Give the patient a mask	Patient notes	not sure	agree	agree	Not sure	Not sure	Disagree	Agree	Yes	not sure	not sure	Agree	not sure	Disagree	Not sure	Always	Occasional	Always	Occasional	Always	Never	Strongly disagree
24/07/2021 13:45:16	Kiambu County	Level 4	Male	35-39	Medical Officers/Consultants	Masters	Official government sites and media e.g Ministry of health circulars	Fever, Headache, Myalgia (muscle pain), Smell disturbance, Cough	TRUE	FALSE	TRUE	TRUE	TRUE	TRUE	FALSE	FALSE	Tigoni L4 Hospital	Inform the Medical Superintendent or hospital in charge	Case investigation form	Strongly disagree	strongly agree	strongly agree	Strongly agree	Strongly agree	Strongly agree	Strongly agree	Yes	strongly agree	strongly agree	Strongly Disagree	Strongly disagree	Strongly agree	Strongly agree	Always	Always	Always	Always	Always	Always	Strongly disagree
24/07/2021 13:51:24	Kiambu County	Level 3	Female	35-39	Nurses	Diploma	Official government sites and media e.g Ministry of health circulars	Fever, Headache, Myalgia (muscle pain), Diarrhoea, Cough	TRUE	FALSE	TRUE	TRUE	TRUE	TRUE	FALSE	TRUE	Tigoni L4 Hospital	Inform the Medical Superintendent or hospital in charge, Inform the disease surveillance coordinator	Case investigation form	Strongly disagree	strongly agree	strongly agree	Strongly agree	Strongly agree	Strongly agree	Strongly agree	Yes	strongly agree	strongly agree	Strongly Disagree	Strongly disagree	Strongly disagree	Strongly disagree	Always	Always	Always	Always	Always	Always	Strongly disagree
24/07/2021 13:56:46	Kiambu County	Level 5	Female	45-49	Physiotherapists/Occupational Therapists	Bachelors (undergraduate degree)	Official government sites and media e.g Ministry of health circulars	Fever, Headache, Myalgia (muscle pain), Diarrhoea	TRUE	FALSE	TRUE	TRUE	TRUE	TRUE	FALSE	TRUE	Tigoni L4 Hospital	Inform the Medical Superintendent or hospital in charge	Case investigation form	Strongly disagree	strongly agree	strongly agree	Strongly agree	Strongly agree	Strongly agree	Strongly agree	Yes	strongly agree	strongly agree	Strongly Agree	strongly agree	Strongly agree	Agree	Always	Always	Always	Always	Always	Always	Strongly disagree
24/07/2021 14:04:49	Kiambu County	Level 4	Male	40-44	Laboratory staff (technologists and technicians)	Bachelors (undergraduate degree)	Official international health organisation sites and media e.g WHO, CDC, Official government sites and media e.g Ministry of health circulars, News Media e.g TV, radios, magazines, newspapers, Social Media e.g Whatsapp, Facebook, Twitter, Instagram	Fever, Headache, Myalgia (muscle pain), Smell disturbance, Sore throat, Cough	TRUE	FALSE	TRUE	TRUE	TRUE	TRUE	FALSE	TRUE	Tigoni L4 Hospital	Inform the Medical Superintendent or hospital in charge	Case definition form	strongly agree	strongly agree	agree	Not sure	Strongly disagree	Strongly disagree	Strongly disagree	Yes	not sure	disagree	Disagree	not sure	Not sure	Not sure	Always	Always	Always	Always	Never	Always	disagree
24/07/2021 14:11:47	Kiambu County	Level 5	Female	30-34	Clinical Officers	Diploma	Official government sites and media e.g Ministry of health circulars	Fever, Headache, Myalgia (muscle pain)	TRUE	FALSE	TRUE	TRUE	TRUE	TRUE	TRUE	FALSE	Tigoni L4 Hospital	Inform the Medical Superintendent or hospital in charge	Case investigation form	Strongly disagree	strongly agree	strongly agree	Strongly agree	Strongly agree	Strongly agree	Strongly agree	Yes	strongly agree	Strongly disagree	Strongly Disagree	Strongly disagree	Strongly agree	Strongly agree	Always	Always	Always	Always	Always	Always	Strongly disagree
24/07/2021 14:19:08	Kiambu County	Level 5	Male	35-39	Clinical Officers	Bachelors (undergraduate degree)	Official government sites and media e.g Ministry of health circulars	Fever, Headache, Myalgia (muscle pain), Sore throat	TRUE	FALSE	TRUE	TRUE	TRUE	TRUE	FALSE	TRUE	Tigoni L4 Hospital	Inform the Medical Superintendent or hospital in charge	Case investigation form	Strongly disagree	strongly agree	agree	Agree	Strongly agree	Strongly agree	Agree	Yes	agree	strongly agree	Strongly Agree	strongly agree	Strongly agree	Strongly agree	Always	Always	Always	Always	Always	Always	Strongly disagree
24/07/2021 14:26:45	Kiambu County	Level 5	Male	55-59	Physiotherapists/Occupational Therapists	Diploma	Official government sites and media e.g Ministry of health circulars, News Media e.g TV, radios, magazines, newspapers, Social Media e.g Whatsapp, Facebook, Twitter, Instagram	Fever, Headache, Myalgia (muscle pain), Sore throat, Runny nose, Cough	FALSE	FALSE	FALSE	TRUE	TRUE	TRUE	FALSE	TRUE	Thika L5 Hospital	Isolate the patient and the patient relatives	Case investigation form	strongly agree	agree	agree	Disagree	Disagree	Disagree	Not sure	Maybe	strongly disagree	agree	Disagree	not sure	Agree	Agree	Occasionally	Occasional	Always	Always	Always	Never	disagree
24/07/2021 14:35:57	Kiambu County	Level 2	Female	35-39	Nurses	Diploma	Official international health organisation sites and media e.g WHO, CDC, Official government sites and media e.g Ministry of health circulars, News Media e.g TV, radios, magazines, newspapers	Fever, Headache, Sneezing, Cough	FALSE	TRUE	FALSE	FALSE	TRUE	TRUE	FALSE	TRUE	Thika L5 Hospital	Inform the Medical Superintendent or hospital in charge, Isolate the patient and the patient relatives	Clinical register	Strongly disagree	agree	agree	Agree	Agree	Agree	Agree	Yes	agree	agree	Agree	agree	Agree	Agree	Always	Always	Always	Always	Always	Always	Agree
24/07/2021 14:43:25	Kiambu County	Level 2	Male	25-29	Nurses	Diploma	Official government sites and media e.g Ministry of health circulars, News Media e.g TV, radios, magazines, newspapers, Social Media e.g Whatsapp, Facebook, Twitter, Instagram	Fever, Headache, Runny nose, Sneezing, Cough	FALSE	TRUE	FALSE	FALSE	TRUE	FALSE	FALSE	TRUE	Thika L5 Hospital	Inform the Medical Superintendent or hospital in charge, Isolate the patient and the patient relatives	Clinical register	Strongly disagree	not sure	not sure	Agree	Agree	Agree	Agree	Yes	agree	agree	Agree	agree	Agree	Agree	Always	Always	Always	Always	Always	Always	Agree
24/07/2021 14:48:49	Kiambu County	Level 2	Female	40-44	Nurses	Diploma	Official international health organisation sites and media e.g WHO, CDC, Official government sites and media e.g Ministry of health circulars, News Media e.g TV, radios, magazines, newspapers	Fever, Headache, Sneezing, Cough	FALSE	TRUE	FALSE	FALSE	TRUE	TRUE	FALSE	TRUE	Thika L5 Hospital	Inform the Medical Superintendent or hospital in charge, Isolate the patient and the patient relatives	Clinical register	Strongly disagree	Strongly disagree	strongly disagree	Agree	Not sure	Agree	Agree	Yes	agree	agree	Agree	agree	Agree	Agree	Always	Always	Always	Always	Always	Always	Agree
24/07/2021 14:54:19	Kiambu County	Level 2	Female	40-44	Nurses	Diploma	Official international health organisation sites and media e.g WHO, CDC, Official government sites and media e.g Ministry of health circulars, News Media e.g TV, radios, magazines, newspapers	Fever, Headache, Sore throat, Diarrhoea, Cough	FALSE	TRUE	FALSE	FALSE	TRUE	TRUE	FALSE	TRUE	Thika L5 Hospital	Inform the Medical Superintendent or hospital in charge, Isolate the patient and the patient relatives	Clinical register	Strongly disagree	not sure	agree	Agree	Agree	Agree	Agree	Yes	agree	agree	Agree	agree	Agree	Agree	Always	Always	Always	Always	Always	Always	Agree
24/07/2021 15:05:49	Kiambu County	Level 3	Male	50-54	Community Health Volunteers	Certificate	Official government sites and media e.g Ministry of health circulars	Fever, Headache, Myalgia (muscle pain), Sore throat, Cough	TRUE	FALSE	FALSE	TRUE	TRUE	TRUE	FALSE	TRUE	Tigoni L4 Hospital	Inform the Medical Superintendent or hospital in charge	Case investigation form	Strongly disagree	strongly agree	strongly agree	Strongly agree	Strongly agree	Strongly agree	Strongly agree	Yes	strongly agree	strongly agree	Strongly Disagree	Strongly disagree	Strongly disagree	Strongly agree	Always	Always	Always	Always	Always	Always	Strongly disagree
24/07/2021 15:12:52	Kiambu County	Level 2	Female	40-44	Nurses	Diploma	Official government sites and media e.g Ministry of health circulars, News Media e.g TV, radios, magazines, newspapers, Social Media e.g Whatsapp, Facebook, Twitter, Instagram	Fever, Headache, Sneezing, Cough	TRUE	TRUE	FALSE	FALSE	TRUE	TRUE	FALSE	FALSE	Gatundu L5 Hospital	Inform the Medical Superintendent or hospital in charge, Isolate the patient and the patient relatives	Clinical register	Strongly disagree	Strongly disagree	disagree	Agree	Agree	Agree	Agree	Yes	agree	agree	Agree	agree	Agree	Agree	Always	Always	Always	Always	Always	Always	Agree
24/07/2021 15:23:34	Kiambu County	Level 2	Female	25-29	Nurses	Diploma	Official international health organisation sites and media e.g WHO, CDC, Official government sites and media e.g Ministry of health circulars, News Media e.g TV, radios, magazines, newspapers	Fever, Headache, Sneezing, Diarrhoea, Cough	FALSE	TRUE	FALSE	FALSE	TRUE	TRUE	FALSE	TRUE	Thika L5 Hospital	Inform the Medical Superintendent or hospital in charge	Clinical register	Strongly disagree	agree	agree	Agree	Agree	Agree	Strongly disagree	Yes	agree	agree	Agree	agree	Agree	Agree	Always	Always	Always	Always	Always	Always	Agree
24/07/2021 15:34:56	Kiambu County	Level 2	Female	40-44	Nurses	Diploma	Official government sites and media e.g Ministry of health circulars, News Media e.g TV, radios, magazines, newspapers, Social Media e.g Whatsapp, Facebook, Twitter, Instagram	Fever, Headache, Cough	FALSE	TRUE	FALSE	FALSE	TRUE	TRUE	FALSE	TRUE	Thika L5 Hospital	Inform the Medical Superintendent or hospital in charge, Isolate the patient and the patient relatives	Clinical register	Strongly disagree	not sure	not sure	Agree	Agree	Agree	Agree	Yes	agree	agree	Agree	agree	Agree	Agree	Always	Always	Always	Always	Always	Always	Agree
24/07/2021 15:41:09	Kiambu County	Level 2	Female	35-39	Nurses	Diploma	Official international health organisation sites and media e.g WHO, CDC, Official government sites and media e.g Ministry of health circulars, News Media e.g TV, radios, magazines, newspapers, Social Media e.g Whatsapp, Facebook, Twitter, Instagram	Fever, Headache, Sneezing, Cough	FALSE	TRUE	FALSE	TRUE	TRUE	TRUE	FALSE	FALSE	Thika L5 Hospital	Inform the Medical Superintendent or hospital in charge, Isolate the patient and the patient relatives	Clinical register	Strongly disagree	disagree	disagree	Not sure	Not sure	Agree	Agree	Yes	agree	agree	Agree	agree	Agree	Not sure	Always	Always	Always	Always	Always	Always	Agree
24/07/2021 15:47:46	Kiambu County	Level 2	Female	35-39	Nurses	Diploma	Official government sites and media e.g Ministry of health circulars, News Media e.g TV, radios, magazines, newspapers, Social Media e.g Whatsapp, Facebook, Twitter, Instagram	Fever, Headache, Sneezing, Cough	FALSE	TRUE	FALSE	FALSE	TRUE	TRUE	FALSE	TRUE	Thika L5 Hospital	Inform the Medical Superintendent or hospital in charge, Isolate the patient and the patient relatives	Clinical register	agree	agree	not sure	Not sure	Agree	Agree	Agree	Yes	agree	agree	Agree	agree	Agree	Agree	Always	Always	Always	Always	Always	Always	Agree
2021-03-08 20:22:25	Kiambu County	Level 5	Male	40-44	Laboratory staff (technologists and technicians)	Diploma	Official government sites and media e.g Ministry of health circulars	Fever, Headache, Myalgia (muscle pain), Cough	TRUE	FALSE	TRUE	TRUE	TRUE	TRUE	FALSE	TRUE	Tigoni L4 Hospital	Inform the Medical Superintendent or hospital in charge	Case investigation form	Strongly disagree	strongly agree	strongly agree	Strongly agree	Strongly agree	Strongly agree	Strongly disagree	Yes	0	strongly agree	Strongly Agree	strongly agree	Strongly disagree	Strongly disagree	Always	Always	Always	Always	Always	Always	Strongly disagree
2021-03-08 20:34:23	Kiambu County	Level 5	0	30-34	Clinical Officers	Diploma	Official government sites and media e.g Ministry of health circulars	Fever, Headache, Myalgia (muscle pain), Cough	TRUE	TRUE	TRUE	TRUE	TRUE	TRUE	TRUE	TRUE	Tigoni L4 Hospital	Inform the Medical Superintendent or hospital in charge	Case investigation form	Strongly disagree	strongly agree	strongly agree	Strongly agree	Strongly agree	Strongly agree	0	Yes	strongly disagree	Strongly disagree	Strongly Agree	Strongly disagree	Strongly disagree	Strongly disagree	Always	Always	Always	Always	Always	Always	Strongly disagree
2021-03-08 20:44:14	Kiambu County	Level 4	Female	35-39	Nutritionists	Diploma	0	Fever, Headache, Myalgia (muscle pain), Smell disturbance, Cough	TRUE	FALSE	TRUE	TRUE	TRUE	TRUE	FALSE	TRUE	Tigoni L4 Hospital	Inform the Medical Superintendent or hospital in charge	0	0	0	0	0	0	0	Strongly agree	0	strongly agree	Strongly disagree	0	strongly agree	Strongly agree	Strongly agree	Always	Always	Always	Always	Always	Always	Strongly disagree
2021-03-08 21:06:07	Kiambu County	Level 2	Female	30-34	Nurses	Diploma	Official international health organisation sites and media e.g WHO, CDC, Official government sites and media e.g Ministry of health circulars, News Media e.g TV, radios, magazines, newspapers	Fever, Headache, Diarrhoea, Cough, Confusion	FALSE	FALSE	FALSE	FALSE	0	TRUE	FALSE	TRUE	Thika L5 Hospital	Inform the Medical Superintendent or hospital in charge, Isolate the patient and the patient relatives	Clinical register	Strongly disagree	not sure	not sure	Not sure	Agree	Agree	Agree	Yes	agree	agree	Agree	agree	Agree	Agree	Always	Always	Always	Always	Always	Always	Agree
2021-03-08 21:22:30	Kiambu County	Level 2	Female	40-44	Nurses	Diploma	Official international health organisation sites and media e.g WHO, CDC, Official government sites and media e.g Ministry of health circulars, News Media e.g TV, radios, magazines, newspapers, Medical Journals and other research sites	Fever, Headache, Runny nose, Sneezing, Cough	FALSE	TRUE	FALSE	FALSE	TRUE	TRUE	FALSE	TRUE	Thika L5 Hospital	Inform the Medical Superintendent or hospital in charge, Isolate the patient and the patient relatives	Clinical register	Strongly disagree	Strongly disagree	not sure	Not sure	Agree	Agree	Agree	Yes	agree	agree	Agree	not sure	Agree	Agree	Always	Always	Always	Always	Always	Always	Agree
2021-04-08 12:48:59	Kiambu County	Level 2	Female	30-34	Nurses	Diploma	Official international health organisation sites and media e.g WHO, CDC, Official government sites and media e.g Ministry of health circulars, News Media e.g TV, radios, magazines, newspapers	Fever, Headache, Cough	FALSE	TRUE	FALSE	FALSE	TRUE	TRUE	FALSE	TRUE	Thika L5 Hospital	Inform the Medical Superintendent or hospital in charge, Isolate the patient and the patient relatives	Clinical register	Strongly disagree	agree	not sure	Agree	Agree	Agree	Agree	Yes	agree	agree	Agree	agree	Agree	Agree	Always	Always	Always	Always	Always	Always	Agree
2021-04-08 13:00:48	Kiambu County	Level 5	Male	30-34	Medical Engineering technologists/technicians	Diploma	Official government sites and media e.g Ministry of health circulars	Fever, Myalgia (muscle pain), Sore throat, Sneezing, Cough	TRUE	FALSE	FALSE	TRUE	TRUE	TRUE	FALSE	TRUE	Tigoni L4 Hospital	Inform the Medical Superintendent or hospital in charge	Case definition form	Strongly disagree	strongly agree	strongly agree	Strongly agree	Strongly agree	Strongly agree	0	Yes	strongly agree	strongly agree	Strongly Disagree	Strongly disagree	Strongly agree	Strongly agree	Always	Always	Always	Always	Always	Always	Strongly disagree
2021-04-08 13:09:39	Kiambu County	Level 5	Female	30-34	Clinical Officers	Diploma	Official government sites and media e.g Ministry of health circulars	Fever, Headache, Myalgia (muscle pain)	TRUE	FALSE	TRUE	TRUE	TRUE	TRUE	FALSE	TRUE	Tigoni L4 Hospital	Inform the Medical Superintendent or hospital in charge	Case investigation form	Strongly disagree	strongly agree	strongly agree	Strongly agree	Strongly agree	Strongly agree	Strongly agree	0	strongly agree	strongly agree	Strongly Disagree	0	Strongly disagree	Strongly agree	Always	Always	Always	Always	Always	Always	Strongly disagree
2021-04-08 19:23:51	Kiambu County	Level 4	Male	30-34	Pharmaceutical Staff (technologists, technicians)	Diploma	Official government sites and media e.g Ministry of health circulars	Fever, Headache, Myalgia (muscle pain), Sore throat, Cough	TRUE	FALSE	FALSE	TRUE	TRUE	TRUE	FALSE	TRUE	Tigoni L4 Hospital	Inform the Medical Superintendent or hospital in charge	Case investigation form	Strongly disagree	strongly agree	strongly agree	Strongly agree	Strongly agree	Strongly agree	0	Yes	strongly agree	Strongly disagree	Strongly Disagree	Strongly disagree	Strongly disagree	Strongly disagree	Always	Always	Always	Always	Always	Always	Strongly disagree
2021-04-08 19:46:28	Kiambu County	Level 3	Male	45-49	Nurses	Diploma	Official international health organisation sites and media e.g WHO, CDC, News Media e.g TV, radios, magazines, newspapers	Fever, Headache, Smell disturbance, Sneezing, Cough	FALSE	FALSE	TRUE	FALSE	FALSE	TRUE	TRUE	TRUE	Thika L5 Hospital	Inform the Medical Superintendent or hospital in charge, Isolate the patient and the patient relatives	Clinical register	Strongly disagree	agree	not sure	Agree	Agree	0	0	Yes	agree	agree	Agree	agree	Agree	Agree	Always	Always	Always	Always	Always	Always	Agree
2021-05-08 17:51:21	Kiambu County	Level 5	Female	30-34	Nutritionists	Diploma	Official government sites and media e.g Ministry of health circulars	Fever, Headache, Myalgia (muscle pain), Cough	TRUE	FALSE	TRUE	TRUE	TRUE	TRUE	FALSE	TRUE	Tigoni L4 Hospital	Inform the Medical Superintendent or hospital in charge	Case investigation form	Strongly disagree	strongly agree	strongly agree	Strongly agree	Strongly agree	Strongly agree	Strongly agree	Yes	strongly agree	strongly agree	Strongly Disagree	Strongly disagree	Strongly disagree	Strongly agree	Always	Always	Always	Always	Always	Always	Strongly disagree
2021-05-08 18:06:21	Kiambu County	Private Sector	Female	40-44	Medical Officers/Consultants	Masters	Official government sites and media e.g Ministry of health circulars	Fever, Headache, Myalgia (muscle pain), Sore throat, Cough	TRUE	FALSE	TRUE	TRUE	TRUE	TRUE	FALSE	TRUE	Tigoni L4 Hospital	Inform the Medical Superintendent or hospital in charge	Case investigation form	Strongly disagree	strongly agree	strongly agree	Strongly agree	Strongly agree	Strongly agree	Strongly agree	Yes	strongly agree	strongly agree	Strongly Agree	Strongly disagree	Strongly disagree	Strongly disagree	Always	Always	Always	Always	Always	Always	Strongly disagree
2021-05-08 18:13:15	Kiambu County	Level 2	0	30-34	Nurses	Diploma	Official government sites and media e.g Ministry of health circulars	Fever, Headache, Myalgia (muscle pain), Sore throat, Diarrhoea	TRUE	FALSE	TRUE	TRUE	TRUE	TRUE	FALSE	TRUE	Tigoni L4 Hospital	Inform the Medical Superintendent or hospital in charge	Case investigation form	Strongly disagree	strongly agree	strongly agree	Strongly agree	Strongly agree	Strongly agree	0	Yes	strongly agree	Strongly disagree	Strongly Disagree	strongly agree	Strongly disagree	Strongly disagree	Always	Always	Always	Always	Always	Always	Strongly disagree
2021-05-08 18:28:06	Kiambu County	Level 5	Male	35-39	Dental Technologists/Community Oral Health Officers	Diploma	Official government sites and media e.g Ministry of health circulars	Fever, Headache, Runny nose, Cough, Confusion	TRUE	TRUE	TRUE	TRUE	TRUE	TRUE	FALSE	TRUE	Tigoni L4 Hospital	Inform the Medical Superintendent or hospital in charge	Case investigation form	Strongly disagree	strongly agree	0	Strongly disagree	Strongly disagree	Strongly disagree	Strongly disagree	No	strongly disagree	strongly agree	Strongly Disagree	Strongly disagree	Strongly disagree	Strongly disagree	Always	Always	Always	Always	Always	Always	Strongly disagree
2021-05-08 18:20:01	Kiambu County	Level 5	Female	35-39	Nutritionists	Diploma	Official government sites and media e.g Ministry of health circulars	Fever, Headache, Sore throat, Diarrhoea	TRUE	FALSE	FALSE	FALSE	FALSE	TRUE	FALSE	TRUE	Tigoni L4 Hospital	Inform the Medical Superintendent or hospital in charge	Case investigation form	Strongly disagree	strongly agree	strongly agree	Strongly agree	Strongly agree	Strongly agree	Strongly agree	Yes	0	strongly agree	Strongly Disagree	Strongly disagree	Strongly disagree	Strongly agree	Always	Always	Always	Always	Always	Always	Strongly disagree
2021-05-08 18:34:41	Kiambu County	Level 5	0	25-29	HTS staff (HIV Testing Services)	Certificate	Official government sites and media e.g Ministry of health circulars	Headache, Myalgia (muscle pain), Sneezing, Cough	TRUE	FALSE	TRUE	TRUE	TRUE	TRUE	TRUE	TRUE	Tigoni L4 Hospital	Inform the Medical Superintendent or hospital in charge	Case investigation form	Strongly disagree	0	strongly agree	Strongly agree	Strongly agree	Strongly agree	0	Yes	strongly agree	0	Strongly Agree	strongly agree	Strongly agree	Strongly agree	Always	Always	Always	Always	Always	Always	Strongly disagree
2021-05-08 18:40:22	Kiambu County	Level 5	Male	30-34	Pharmaceutical Staff (technologists, technicians)	Diploma	Official government sites and media e.g Ministry of health circulars	Fever, Headache, Sore throat, Sneezing	TRUE	FALSE	FALSE	TRUE	TRUE	TRUE	FALSE	TRUE	Tigoni L4 Hospital	Inform the Medical Superintendent or hospital in charge	Case definition form	Strongly disagree	strongly agree	strongly agree	Strongly agree	Strongly agree	Strongly agree	0	Yes	strongly agree	strongly agree	Strongly Disagree	Strongly disagree	Strongly agree	Strongly agree	Always	Always	Always	Always	Always	Always	Strongly disagree
2021-05-08 18:47:21	Kiambu County	Level 3	Female	40-44	Nurses	Diploma	Official international health organisation sites and media e.g WHO, CDC, Official government sites and media e.g Ministry of health circulars, News Media e.g TV, radios, magazines, newspapers	Fever, Headache, Sneezing, Cough	FALSE	TRUE	FALSE	FALSE	FALSE	FALSE	FALSE	TRUE	Thika L5 Hospital	Inform the Medical Superintendent or hospital in charge, Isolate the patient and the patient relatives	Clinical register	Strongly disagree	agree	not sure	Not sure	Agree	Agree	Agree	Yes	agree	agree	Agree	agree	Agree	Agree	Always	Always	Always	Always	Always	Always	Agree
2021-05-08 18:53:57	Kiambu County	Level 5	Female	50-54	Health supportive staff (secretaries, administrative assistants chefs, cooks, cleaners etc)	Certificate	Official government sites and media e.g Ministry of health circulars	Fever, Headache, Myalgia (muscle pain), Runny nose, Cough	TRUE	FALSE	FALSE	TRUE	TRUE	FALSE	TRUE	TRUE	Tigoni L4 Hospital	Inform the Medical Superintendent or hospital in charge	Case definition form	Strongly disagree	Strongly disagree	strongly agree	Strongly agree	Strongly agree	Strongly agree	0	Yes	strongly agree	Strongly disagree	Strongly Disagree	Strongly disagree	Strongly agree	Strongly agree	Always	Always	Always	Always	Always	Always	Strongly disagree
2021-05-08 19:02:09	Kiambu County	Level 5	Male	45-49	Health supportive staff (secretaries, administrative assistants chefs, cooks, cleaners etc)	Diploma	Official government sites and media e.g Ministry of health circulars, News Media e.g TV, radios, magazines, newspapers, Social Media e.g Whatsapp, Facebook, Twitter, Instagram	Cough	TRUE	TRUE	FALSE	FALSE	TRUE	TRUE	FALSE	TRUE	Tigoni L4 Hospital	Inform the Medical Superintendent or hospital in charge, Inform the disease surveillance coordinator, Call the subcounty COVID hotline	Case investigation form	strongly agree	not sure	not sure	Not sure	Strongly disagree	Strongly disagree	Not sure	Yes	disagree	disagree	Disagree	agree	Agree	Agree	Always	Occasional	Always	Occasional	Occasional	Never	not sure
2021-05-08 19:27:34	Kiambu County	Subcounty Official	Female	35-39	Public Health Officers/Community Health Officers and staff	Bachelors (undergraduate degree)	Official government sites and media e.g Ministry of health circulars	Sore throat, Sneezing, Cough, Confusion	TRUE	FALSE	FALSE	TRUE	TRUE	TRUE	TRUE	TRUE	Tigoni L4 Hospital	Inform the Medical Superintendent or hospital in charge	Case investigation form	Strongly disagree	strongly agree	strongly agree	Strongly agree	Strongly agree	Strongly agree	0	Yes	strongly disagree	strongly agree	Strongly Disagree	Strongly disagree	Strongly agree	Strongly agree	Always	Always	Always	Always	Always	Always	Strongly disagree
2021-05-08 19:34:37	Kiambu County	Level 5	0	35-39	Clinical Officers	Diploma	Official government sites and media e.g Ministry of health circulars	Fever, Headache, Myalgia (muscle pain), Sore throat, Runny nose, Diarrhoea	TRUE	TRUE	TRUE	TRUE	TRUE	TRUE	TRUE	TRUE	Tigoni L4 Hospital	Inform the Medical Superintendent or hospital in charge	Case investigation form	Strongly disagree	Strongly disagree	strongly disagree	Strongly disagree	Strongly disagree	Strongly disagree	Strongly disagree	Yes	strongly disagree	Strongly disagree	Strongly Disagree	Strongly disagree	Strongly disagree	Strongly disagree	Always	Always	Always	Always	Always	Always	Strongly disagree
2021-05-08 19:42:11	Kiambu County	Level 4	Female	30-34	Medical Social Workers	Diploma	Official government sites and media e.g Ministry of health circulars	Fever, Headache, Myalgia (muscle pain), Smell disturbance, Sore throat, Runny nose, Sneezing, Diarrhoea, Cough, Confusion	TRUE	FALSE	FALSE	FALSE	TRUE	TRUE	FALSE	TRUE	Tigoni L4 Hospital	Isolate the patient and the patient relatives, Send the patient and relatives to the holding area, Inform the disease surveillance coordinator, Call the subcounty COVID hotline, Send the paitent to the lab for the COVID-19test, Give the patient a mask, Find and use the case definition to decide	Case investigation form	disagree	agree	not sure	Agree	Disagree	Disagree	Strongly disagree	Yes	not sure	agree	Agree	disagree	Disagree	Disagree	Always	Occasional	Always	Always	Never	Always	disagree
2021-12-08 21:47:12	Kiambu County	Level 5	Female	30-34	0	Diploma	Official government sites and media e.g Ministry of health circulars	Fever, Headache, Myalgia (muscle pain), Cough	TRUE	FALSE	FALSE	TRUE	TRUE	TRUE	FALSE	TRUE	Tigoni L4 Hospital	Inform the Medical Superintendent or hospital in charge	Case investigation form	Strongly disagree	strongly agree	strongly agree	Strongly agree	Strongly agree	Strongly agree	0	Yes	strongly agree	Strongly disagree	Strongly Disagree	Strongly disagree	Strongly agree	Strongly agree	Always	Always	Always	Always	Always	Always	Strongly disagree
2021-12-08 21:51:54	Kiambu County	Level 5	Male	45-49	Radiographers	Diploma	Official government sites and media e.g Ministry of health circulars	Fever, Headache, Sore throat, Runny nose	TRUE	FALSE	TRUE	TRUE	TRUE	TRUE	TRUE	TRUE	Tigoni L4 Hospital	Inform the Medical Superintendent or hospital in charge	Case investigation form, Clinical register	Strongly disagree	strongly agree	strongly agree	Strongly agree	Strongly agree	Strongly agree	Strongly disagree	Yes	strongly disagree	Strongly disagree	Strongly Disagree	Strongly disagree	Strongly agree	Strongly agree	Always	Always	Always	Always	Always	Always	Strongly disagree
2021-12-08 21:57:14	Kiambu County	Level 2	Female	30-34	Nurses	Diploma	Official government sites and media e.g Ministry of health circulars, News Media e.g TV, radios, magazines, newspapers	Fever, Headache	FALSE	0	TRUE	FALSE	TRUE	0	I dont know	FALSE	Thika L5 Hospital	Inform the Medical Superintendent or hospital in charge, Isolate the patient and the patient relatives	Clinical register	Strongly disagree	Strongly disagree	not sure	Not sure	Not sure	Not sure	Agree	Yes	agree	agree	Agree	agree	Agree	Agree	Always	Always	Always	Always	Always	Always	Agree
2021-12-08 22:06:13	Kiambu County	Subcounty Official	Male	40-44	0	Bachelors (undergraduate degree)	Official government sites and media e.g Ministry of health circulars	Fever, Headache, Hair loss, Cough	TRUE	FALSE	FALSE	TRUE	TRUE	FALSE	TRUE	TRUE	Tigoni L4 Hospital	Inform the Medical Superintendent or hospital in charge	Case investigation form	Strongly disagree	strongly agree	strongly agree	Strongly agree	Strongly agree	Strongly agree	Strongly agree	Yes	strongly agree	strongly agree	Strongly Agree	0	Strongly agree	0	Always	Always	Always	Always	Always	Always	Strongly disagree
2021-12-08 22:10:12	Kiambu County	Level 3	Male	35-39	Nurses	Diploma	Official international health organisation sites and media e.g WHO, CDC, Official government sites and media e.g Ministry of health circulars, News Media e.g TV, radios, magazines, newspapers	Fever, Headache, Sneezing, Cough	FALSE	TRUE	I dont know	FALSE	TRUE	TRUE	FALSE	TRUE	Thika L5 Hospital	Inform the Medical Superintendent or hospital in charge, Isolate the patient and the patient relatives	Clinical register	0	Strongly disagree	strongly disagree	Strongly disagree	Agree	Agree	Agree	Yes	agree	agree	Agree	agree	Agree	Agree	Always	Always	Always	Always	Always	Always	Agree
2021-12-08 22:17:29	Kiambu County	Level 4	Female	40-44	0	Diploma	Official international health organisation sites and media e.g WHO, CDC, Official government sites and media e.g Ministry of health circulars, News Media e.g TV, radios, magazines, newspapers, Social Media e.g Whatsapp, Facebook, Twitter, Instagram	Fever, Myalgia (muscle pain), Smell disturbance, Sore throat, Sneezing, Diarrhoea, Cough	TRUE	FALSE	FALSE	TRUE	TRUE	TRUE	FALSE	TRUE	Tigoni L4 Hospital	Inform the Medical Superintendent or hospital in charge, Isolate the patient and the patient relatives, Send the patient and relatives to the holding area, Call the subcounty COVID hotline, Give the patient a mask	Patient notes	disagree	strongly agree	agree	Agree	Not sure	Agree	Agree	Yes	agree	agree	Strongly Agree	agree	Agree	Agree	0	Always	Always	Always	Always	Always	Agree
2021-12-08 22:23:54	Kiambu County	Level 3	Female	25-29	Public Health Officers/Community Health Officers and staff	Bachelors (undergraduate degree)	Official international health organisation sites and media e.g WHO, CDC, Official government sites and media e.g Ministry of health circulars, News Media e.g TV, radios, magazines, newspapers, Social Media e.g Whatsapp, Facebook, Twitter, Instagram, Continuous medical education fora	Fever, Headache, Smell disturbance, Sore throat, Sneezing, Cough	TRUE	FALSE	FALSE	FALSE	TRUE	TRUE	FALSE	TRUE	Tigoni L4 Hospital	Isolate the patient and the patient relatives, Give the patient a mask, Find and use the case definition to decide, I dont know what to do	Case definition form	Strongly disagree	agree	agree	Agree	Agree	Disagree	Agree	Yes	disagree	disagree	Agree	agree	Strongly disagree	Disagree	Always	0	Always	Always	Occasional	Occasional	Agree
